# Supplementary material for: Metabolic gene regulation by Drosophila GATA transcription factor Grain
Source: PLoS Genet. 2021 Oct 11;17(10):e1009855. doi: 10.1371/journal.pgen.1009855 (PMC8530363; doi:10.1371/journal.pgen.1009855)
Supplement: S1 Data — (XLSX) [file pgen.1009855.s003.xlsx]

## Sheet: Grn metabolomics - Mean & St.dev
Compound	Sample	Mean	St.dev
2-hydroxyglutarate	grn_HSD	471394.287046032	105570.924027106
2-hydroxyglutarate	grn_LSD	1203046.15135742	369600.268044355
2-hydroxyglutarate	ctrl_HSD	551041.943906637	144056.313906012
2-hydroxyglutarate	ctrl_LSD	628226.232371426	293835.380314255
3-hydroxykynurenine	grn_HSD	1766397.88055753	440249.785620466
3-hydroxykynurenine	grn_LSD	2759455.82819879	527218.606061122
3-hydroxykynurenine	ctrl_HSD	1749709.6466724	671788.436108249
3-hydroxykynurenine	ctrl_LSD	1912482.5557594	823902.729886044
Acetyl-CoA	grn_HSD	2110.11896382877	158.035284823043
Acetyl-CoA	grn_LSD	2228.57132057127	841.066503479928
Acetyl-CoA	ctrl_HSD	1518.42843772823	619.238884983291
Acetyl-CoA	ctrl_LSD	723.045012286599	492.818234736699
a-ketoglutarate	grn_HSD	145833.921366219	21632.6027052959
a-ketoglutarate	grn_LSD	199555.451235557	41638.8955998474
a-ketoglutarate	ctrl_HSD	145026.612571498	32547.138794821
a-ketoglutarate	ctrl_LSD	115151.387864474	54904.4101550191
Alanine	grn_HSD	1761315.81324823	314546.118232679
Alanine	grn_LSD	1882382.37909754	339222.057277127
Alanine	ctrl_HSD	2772435.81486186	400187.883833872
Alanine	ctrl_LSD	2555663.26591763	898743.808657511
Arginine	grn_HSD	4052310.66499934	1318491.54655083
Arginine	grn_LSD	6631329.77043924	1217055.52320789
Arginine	ctrl_HSD	3919000.88635945	2341281.38159692
Arginine	ctrl_LSD	2355872.20064668	2040447.78952878
Asparagine	grn_HSD	1081236.04176858	152627.797840898
Asparagine	grn_LSD	1338785.41226944	248227.732112363
Asparagine	ctrl_HSD	1021358.64814829	285007.850907931
Asparagine	ctrl_LSD	772922.745215601	297949.454866144
Aspartate	grn_HSD	231645.395613752	45515.1369667443
Aspartate	grn_LSD	278924.402215943	48007.483565979
Aspartate	ctrl_HSD	188263.906260926	40240.3663631131
Aspartate	ctrl_LSD	172660.346736618	75768.8008516708
Cis-aconitate	grn_HSD	192780.114165997	55017.8489732362
Cis-aconitate	grn_LSD	227595.678704705	34000.2176611078
Cis-aconitate	ctrl_HSD	136422.906898479	51802.5066209342
Cis-aconitate	ctrl_LSD	127786.283536946	67210.5902382961
Dihydroxyacetone phosphate (DHAP)	grn_HSD	11171.0478530295	4985.20325824264
Dihydroxyacetone phosphate (DHAP)	grn_LSD	7873.83703915887	1675.31194375064
Dihydroxyacetone phosphate (DHAP)	ctrl_HSD	9068.23623203178	6861.04647406822
Dihydroxyacetone phosphate (DHAP)	ctrl_LSD	3280.22138131103	1923.77219577193
Fumarate	grn_HSD	192277.81109389	30596.2901293238
Fumarate	grn_LSD	282631.499676979	49906.8084068083
Fumarate	ctrl_HSD	192316.725949692	31443.4865545147
Fumarate	ctrl_LSD	183075.113114777	82094.5729586444
Glutamine	grn_HSD	13933759.3095579	1952264.09368825
Glutamine	grn_LSD	13559825.9172733	2379660.95710406
Glutamine	ctrl_HSD	12106002.262353	2669130.51790119
Glutamine	ctrl_LSD	7643371.63359834	2998776.00643221
Glutamate	grn_HSD	3646114.93764469	467867.818252388
Glutamate	grn_LSD	3955946.75621323	679832.04743898
Glutamate	ctrl_HSD	2993210.89750467	669814.533680915
Glutamate	ctrl_LSD	2613547.39302431	1004811.06356015
Glucosamine-6-phosphate	grn_HSD	9595.37764201074	2080.39088668333
Glucosamine-6-phosphate	grn_LSD	14892.4045271264	3293.53306673103
Glucosamine-6-phosphate	ctrl_HSD	9439.36371985331	2648.72157635559
Glucosamine-6-phosphate	ctrl_LSD	7665.62865006371	3713.50482599215
Glucose	grn_HSD	256063.2647584	36955.7593464743
Glucose	grn_LSD	320375.610693911	42668.957391324
Glucose	ctrl_HSD	163570.051295316	43804.5102288105
Glucose	ctrl_LSD	175410.302340431	72306.1842617327
Glycerol-3-phosphate	grn_HSD	241062.078019928	48850.973196169
Glycerol-3-phosphate	grn_LSD	628154.768668004	120336.336262311
Glycerol-3-phosphate	ctrl_HSD	284824.28345707	134565.535090031
Glycerol-3-phosphate	ctrl_LSD	484849.530405401	251622.956937391
Glycine	grn_HSD	26628.1759613676	4772.47748921783
Glycine	grn_LSD	18548.5958129205	3461.70103252795
Glycine	ctrl_HSD	31294.3280776715	6593.32986492873
Glycine	ctrl_LSD	25596.3601053049	9292.51020243476
Glutathione	grn_HSD	1921311.84278225	284263.663181187
Glutathione	grn_LSD	2396794.30700698	490447.616580084
Glutathione	ctrl_HSD	1739982.04171704	311812.653079296
Glutathione	ctrl_LSD	1518325.99479104	674339.926858992
Inosinic acid	grn_HSD	4703.01898112213	2428.55974454034
Inosinic acid	grn_LSD	6980.98973701157	1798.29905741919
Inosinic acid	ctrl_HSD	6162.80329913185	8589.05013004261
Inosinic acid	ctrl_LSD	2601.00815852165	1360.40899528859
Isoleucine	grn_HSD	3734341.39189806	650173.345172252
Isoleucine	grn_LSD	4132123.59804978	769768.301911926
Isoleucine	ctrl_HSD	4420969.90202343	883252.386205821
Isoleucine	ctrl_LSD	5343039.93275788	1732268.07750321
Kynurenine	grn_HSD	332741.735306863	36217.5939734119
Kynurenine	grn_LSD	331272.670615865	45758.7057701727
Kynurenine	ctrl_HSD	252987.185036689	77863.5110397006
Kynurenine	ctrl_LSD	380440.285356891	114327.748048763
Lactate	grn_HSD	88338.3848173538	37577.2365728162
Lactate	grn_LSD	199647.335287611	34295.4285050753
Lactate	ctrl_HSD	177399.216589253	130140.331071104
Lactate	ctrl_LSD	114025.523849606	33964.5459916096
Leucine	grn_HSD	4395912.39146513	811847.684846158
Leucine	grn_LSD	5022525.06029522	941932.754262221
Leucine	ctrl_HSD	5308468.4652489	1205224.37480764
Leucine	ctrl_LSD	6455070.99083916	2018096.00048443
Lysine	grn_HSD	1573332.03301979	452669.561099805
Lysine	grn_LSD	4010709.70017288	694312.725783709
Lysine	ctrl_HSD	2091261.00617759	1133758.31498684
Lysine	ctrl_LSD	1805224.67093604	1590555.88872399
Malate	grn_HSD	3152556.92150788	477283.440265166
Malate	grn_LSD	4406828.62059267	748887.357717347
Malate	ctrl_HSD	2966252.64161103	473773.845137244
Malate	ctrl_LSD	2818624.42365136	1220723.06882078
Methionine	grn_HSD	1424595.27055053	261324.418885534
Methionine	grn_LSD	1759016.31861028	279864.467127486
Methionine	ctrl_HSD	2005681.40971458	549768.358080941
Methionine	ctrl_LSD	2724281.19210322	873212.953142739
NAD+	grn_HSD	113150.945810653	15382.1495263561
NAD+	grn_LSD	142363.323034445	29032.9641982583
NAD+	ctrl_HSD	104360.78286392	18271.0284608934
NAD+	ctrl_LSD	73310.5123796233	35908.1434061395
NADH	grn_HSD	5423.08918650698	1631.88707991626
NADH	grn_LSD	3327.88456814133	719.137364709731
NADH	ctrl_HSD	6207.72370187983	3509.98752188676
NADH	ctrl_LSD	3433.72106688255	2246.92668548258
NADP+	grn_HSD	3040.5584493021	901.570319756735
NADP+	grn_LSD	3468.73248024603	758.299009591841
NADP+	ctrl_HSD	2052.56186679182	962.741467389665
NADP+	ctrl_LSD	608.338766093744	526.010540783781
PEP	grn_HSD	22207.7621472449	4806.53799702047
PEP	grn_LSD	45376.6748768789	11421.2524639598
PEP	ctrl_HSD	18489.7377123152	2942.76451681133
PEP	ctrl_LSD	26766.3726659805	14833.0037709942
Phenylalanine	grn_HSD	2452508.19901405	541130.922414879
Phenylalanine	grn_LSD	4690972.51066281	911146.730177016
Phenylalanine	ctrl_HSD	2431812.55659175	740442.883907225
Phenylalanine	ctrl_LSD	4887712.50354751	1470346.80724934
Proline	grn_HSD	19024304.3426718	2563442.19717997
Proline	grn_LSD	17215920.8538164	3032546.41853158
Proline	ctrl_HSD	18094446.1975644	3297227.75443656
Proline	ctrl_LSD	14833552.0603968	4729819.71457655
Pyruvate	grn_HSD	23194.6246803221	4312.62361021161
Pyruvate	grn_LSD	28580.8218989644	6910.4967645241
Pyruvate	ctrl_HSD	29264.4435413164	7188.82873869525
Pyruvate	ctrl_LSD	29886.0690052048	11799.9644452487
S-adenosyl-L-methionine	grn_HSD	37481.4154364723	5273.02314634151
S-adenosyl-L-methionine	grn_LSD	42175.0871384706	7307.87720595582
S-adenosyl-L-methionine	ctrl_HSD	40373.4652977108	7466.1460420035
S-adenosyl-L-methionine	ctrl_LSD	33643.9999473925	20290.2543723235
Serine	grn_HSD	243581.504554809	34702.3000058237
Serine	grn_LSD	313496.816322303	56151.0708743204
Serine	ctrl_HSD	272473.597509375	54937.0038441769
Serine	ctrl_LSD	315086.830182459	101541.983740081
Succinate	grn_HSD	60422.1406457033	10581.113543852
Succinate	grn_LSD	106246.287815432	24287.0367115635
Succinate	ctrl_HSD	64583.574551387	24691.2006702074
Succinate	ctrl_LSD	63017.6067776048	32336.0087166914
Threonine	grn_HSD	2134028.55499491	375611.069404951
Threonine	grn_LSD	2344034.25252174	461486.245036764
Threonine	ctrl_HSD	2546932.38398231	579851.485865622
Threonine	ctrl_LSD	3044497.48728469	1197298.74803822
Trehalose	grn_HSD	5110845.0322825	815238.529662144
Trehalose	grn_LSD	5059978.49135845	891469.494889555
Trehalose	ctrl_HSD	4862965.06082065	836616.806440141
Trehalose	ctrl_LSD	3143986.21574635	1378569.7208358
Tryptophan	grn_HSD	475307.110881216	92624.3499096283
Tryptophan	grn_LSD	721582.484601073	120792.815710111
Tryptophan	ctrl_HSD	486632.120092438	137506.740069005
Tryptophan	ctrl_LSD	555198.585530166	183453.691720714
Tyrosine	grn_HSD	1704914.17387911	416233.78544045
Tyrosine	grn_LSD	3326780.95340824	565346.2719319
Tyrosine	ctrl_HSD	2022216.20945957	690513.319552866
Tyrosine	ctrl_LSD	2778900.26464917	1131112.51790614
UDP-N-acetylglucosamine	grn_HSD	199541.508815364	40872.3610064304
UDP-N-acetylglucosamine	grn_LSD	354606.326305093	70728.9564086749
UDP-N-acetylglucosamine	ctrl_HSD	148430.493308719	39080.2990039485
UDP-N-acetylglucosamine	ctrl_LSD	135166.401912329	72550.0461087335
Valine	grn_HSD	4161566.18796944	725003.996862413
Valine	grn_LSD	4676500.9154807	890634.983324017
Valine	ctrl_HSD	5112050.70767171	886129.080847043
Valine	ctrl_LSD	6373085.48108018	2101967.84242912
NAD+/NADH ratio	grn_HSD	21.8842	4.57716
NAD+/NADH ratio	grn_LSD	43.1668	4.87392
NAD+/NADH ratio	ctrl_HSD	18.9284	4.95625
NAD+/NADH ratio	ctrl_LSD	23.9307	7.35171

## Sheet: Grn metabolomics - Levene's test
Compound	Homogenous variance	P.value	F.value
2-hydroxyglutarate	Yes	0.329018	1.2433
3-hydroxykynurenine	Yes	0.772788	0.3743
Acetyl-CoA	Yes	0.464838	0.898566
a-ketoglutarate	Yes	0.507321	0.811122
Alanine	Yes	0.540301	0.747851
Arginine	Yes	0.632743	0.587115
Asparagine	Yes	0.929164	0.148311
Aspartate	Yes	0.572895	0.688661
Cis-aconitate	Yes	0.410691	1.02201
Dihydroxyacetone phosphate (DHAP)	Yes	0.536398	0.755152
Fumarate	Yes	0.372034	1.12053
Glutamine	Yes	0.945708	0.121985
Glutamate	Yes	0.648114	0.562291
Glucosamine-6-phosphate	Yes	0.753846	0.401702
Glucose	Yes	0.566007	0.700917
Glycerol-3-phosphate	Yes	0.476562	0.873697
Glycine	Yes	0.654373	0.552313
Glutathione	Yes	0.523291	0.780027
Inosinic acid	Yes	0.675745	0.518754
Isoleucine	Yes	0.520606	0.785194
Kynurenine	Yes	0.546312	0.7367
Lactate	Yes	0.324287	1.2578
Leucine	Yes	0.59885	0.64359
Lysine	Yes	0.328592	1.24459
Malate	Yes	0.409559	1.02476
Methionine	Yes	0.4808	0.864852
NAD+	Yes	0.580874	0.674624
NADH	Yes	0.674557	0.5206
NADP+	Yes	0.883834	0.21589
PEP	Yes	0.314791	1.28759
Phenylalanine	Yes	0.477388	0.871966
Proline	Yes	0.907004	0.181932
Pyruvate	Yes	0.392642	1.06679
S-adenosyl-L-methionine	Yes	0.164272	1.95434
Serine	Yes	0.755679	0.399037
Succinate	Yes	0.572411	0.689518
Threonine	Yes	0.247383	1.53094
Trehalose	Yes	0.832409	0.28933
Tryptophan	Yes	0.786978	0.35394
Tyrosine	Yes	0.46312	0.902262
UDP-N-acetylglucosamine	Yes	0.659869	0.543608
Valine	Yes	0.503791	0.818119

## Sheet: Grn metabolomics - 2way ANOVA (type III)
Compound	Diet	Genotype	Diet:Genotype	Diet	Genotype	Diet:Genotype
	P.value	P.value	P.value	F.value	F.value	F.value
2-hydroxyglutarate	0.6446094385405231	0.6535397744784857	0.015247203224952011	0.2215818797673501	0.20973452069239007	7.4971080262865
3-hydroxykynurenine	0.6948875000374444	0.9696775445676996	0.1820851924930232	0.15989729106503653	0.0014939810491955239	1.9578181280936824
Acetyl-CoA	0.05364527906712432	0.16256305617561753	0.11961905398033693	4.385335889055963	2.1571805630558374	2.7241258913744906
a-ketoglutarate	0.2619697271160461	0.9767004436520805	0.040859804543720395	1.3586659137543307	0.0008818955755716067	5.006223325226861
Alanine	0.546480599317213	0.016022184117514326	0.5194746015295546	0.38070087114648216	7.3625487350462455	0.43514723520922616
Arginine	0.19469246295213083	0.9145281785616517	0.026115710296411646	1.842838809404458	0.011914323161841347	6.089619116215567
Asparagine	0.14828143888423742	0.7339034719806368	0.050190759721469615	2.322953809486761	0.11994581797473053	4.5344923843599805
Aspartate	0.6583949013310318	0.2554731596723239	0.23151810338791992	0.20345975849996237	1.3979368527264076	1.5550083971161652
Cis-aconitate	0.8010329427503964	0.1353792933457861	0.3899429475000883	0.06580342943125547	2.4906171371730434	0.7838355022608867
Dihydroxyacetone phosphate (DHAP)	0.05453368320518981	0.486011502850466	0.5473713989003113	4.348793185810063	0.510220255019204	0.3789916734368889
Fumarate	0.790257573425367	0.9991564697856091	0.06373593009102925	0.0733169466248269	1.1555457850593511e-06	4.007076146528748
Glutamine	0.014803081474745444	0.30460729531938113	0.10411623556086326	7.577817357879762	1.1299173091250185	2.993458357457135
Glutamate	0.43331954729869615	0.21142640066071933	0.33174522715931004	0.6482419919551038	1.7040629955035616	1.0061046841702785
Glucosamine-6-phosphate	0.3724761594017251	0.9402382230234493	0.023837700791428558	0.845148478524464	0.005812054739240932	6.320173590621134
Glucose	0.7219048886283492	0.017438934674994883	0.287586904369789	0.13153538775308013	7.1349018318123925	1.2156782876875885
Glycerol-3-phosphate	0.0689107854588525	0.6917825632478471	0.2279360186949731	3.8395386965800853	0.16336360068686134	1.580326807623058
Glycine	0.1865842565612083	0.30213868152218204	0.6970641040553058	1.9156614137649577	1.1419418960969716	0.15749323130709922
Glutathione	0.4737984756693582	0.5792788222377394	0.1337398475481106	0.5399183732241583	0.32118465419915665	2.513322123362959
Inosinic acid	0.25062222299583736	0.6508704353383269	0.19889334641417686	1.4281356857559784	0.21323400423220565	1.8066063727358812
Isoleucine	0.21202670745722862	0.37455793090073264	0.6185181300194178	1.6993478569657334	0.8376172576177374	0.25854436987552926
Kynurenine	0.019372372564769192	0.14322221680914762	0.08925360808624073	6.856460258917294	2.3864787579312594	3.301379121737363
Lactate	0.19359435060453584	0.09145535238474657	0.021183255505530678	1.8524741021595972	3.2520340836937076	6.623304056296002
Leucine	0.2015125655972388	0.33206032888822107	0.6835967879305358	1.7845053450362738	1.004751498564739	0.17271214376945984
Lysine	0.6839287990621001	0.48939211770378765	0.01608747007780336	0.17232699707702004	0.5022255465820413	7.351556640629516
Malate	0.7765363979040429	0.7357272542938893	0.07929220804913113	0.08352160527282353	0.11823695031348193	3.5443382679251645
Methionine	0.06238241660370581	0.14561594607448736	0.471674180209372	4.053557573571932	2.356083582229896	0.5452176311826684
NAD+	0.084253088046934	0.628789593576826	0.02642020078260927	3.4190617280097073	0.24356646631942047	6.060572484168297
NADH	0.07616229847771804	0.6188651952461359	0.7535715674378716	3.628273354368674	0.2580290214045206	0.10223708441953107
NADP+	0.011888047423497602	0.08478651890816172	0.022423936979283323	8.18784535606001	3.4061158801605744	6.476465505249343
PEP	0.21118412503543563	0.5882894517282878	0.1277593734170613	1.705970836357234	0.3060102388606939	2.5991259369379818
Phenylalanine	0.001486592312440402	0.9758270671399651	0.816983700366827	15.038585603686883	0.0009492726197152209	0.05547383133958686
Proline	0.1674498691045703	0.7020052285167462	0.6638852524699584	2.1045664989717547	0.15211433033222027	0.1965029019373561
Pyruvate	0.9062697230500397	0.2876511723490689	0.5384015087359217	0.014340258038295995	1.215341457095128	0.3964497813881593
S-adenosyl-L-methionine	0.38996874981507523	0.7248146208216363	0.31892763491900705	0.7837479953156763	0.12866912585118923	1.0627403271286415
Serine	0.3380832147728174	0.5365455716946643	0.6698089217308797	0.9792330725795781	0.40013136403613303	0.1891601356256511
Succinate	0.9221748699003651	0.8067995161496069	0.05691954686799768	0.009870706237814325	0.061960664450946945	4.2540165578692575
Threonine	0.3084857998593242	0.42241996192494946	0.681913173822811	1.1112953094159161	0.6802600274096774	0.17467303841446688
Trehalose	0.017570530896467706	0.7219317445578124	0.09607630932364782	7.114844666975995	0.13150876866245728	3.15294210389184
Tryptophan	0.45100864814148733	0.9056743957593897	0.18902770910139408	0.5989403427955318	0.014523946730962748	1.8933003073099182
Tyrosine	0.13961066185964988	0.5466545055419629	0.23998374369994663	2.433540295193424	0.38036677167648336	1.4971527769499657
UDP-N-acetylglucosamine	0.7271165599691969	0.21599113394914737	0.007385787820339816	0.12642696256233074	1.668634389597806	9.581713363852291
Valine	0.147490544050972	0.29490036352036214	0.5446272313982743	2.332706841954731	1.1779954464441933	0.38427420886627445
NAD+/NADH ratio	0.1790769981560171	0.4445412881455729	0.006648639043816353	1.9867445385822233	0.6165965537050612	9.902858027975247

## Sheet: Grn metabolomics - Tukey HSD
Compound	mut HSD – mut LSD	mut HSD - ctrl HSD	mut HSD – ctrl LSD	mut LSD – ctrl HSD	mut LSD – ctrl LSD	ctrl HSD – ctrl LSD
2-hydroxyglutarate	0.0037886042841259737	0.9	0.7850445270282312	0.0059619386417301135	0.015053342000123093	0.9
3-hydroxykynurenine	0.1421797548654421	0.9	0.9	0.10415935411410548	0.20393724651030798	0.9
Acetyl-CoA	0.9	0.47977573963174036	0.017015302880088234	0.2816759473302187	0.006112126133848039	0.19961126586348898
a-ketoglutarate	0.24001515806384954	0.9	0.6629882050352396	0.18916825108752444	0.02278169377206729	0.6431025915549915
Alanine	0.9	0.06848735666982697	0.18789783686517003	0.09479524600908218	0.26280531616307534	0.9
Arginine	0.19406520402273464	0.9	0.5229185402435065	0.1292942002824492	0.010017520583467832	0.5398724687792382
Asparagine	0.46836992655291354	0.9	0.31886253078533966	0.2507923883822182	0.016094653674687653	0.449667069315819
Aspartate	0.5769594053719215	0.634104823373139	0.4051436519210311	0.08110616966471429	0.0349007236482477	0.9
Cis-aconitate	0.7456838694702052	0.42067365744006713	0.30271034602872005	0.06917601246513605	0.042822156991590976	0.9
Dihydroxyacetone phosphate (DHAP)	0.6676324576461283	0.8858983117245119	0.07276598790626065	0.9	0.3806490337638311	0.20242101855179395
Fumarate	0.10136539166158487	0.9	0.9	0.07746001727549268	0.04684988039570448	0.9
Glutamine	0.9	0.6983227338045583	0.011156893097748144	0.7877227511286102	0.011351879963147127	0.0636849523094446
Glutamate	0.9	0.5679063772291209	0.20925972054699116	0.21694074671086128	0.05345646225870471	0.8370281517375302
Glucosamine-6-phosphate	0.08598448209288378	0.9	0.7628733991424165	0.05554419907133923	0.009397250199365659	0.7756039704022221
Glucose	0.2868388358361834	0.07401207917971131	0.13527543069692494	0.0011876757874594857	0.002399976922930147	0.9
Glycerol-3-phosphate	0.013136270449859433	0.9	0.15433796593074012	0.01987523656292567	0.5149494405782274	0.24621542581888733
Glycine	0.28975525168027805	0.6952866392295862	0.9	0.033324131751537256	0.3523222001811781	0.5255838117630895
Glutathione	0.4703225020989271	0.9	0.5925984924891365	0.17458545585040464	0.0472759215875731	0.8748733930161712
Inosinic acid	0.8825120818731405	0.9	0.9	0.9	0.4793230418607898	0.6272708556707067
Isoleucine	0.9	0.7778138213368949	0.1841042102834587	0.9	0.3523210057059347	0.568878263357945
Kynurenine	0.9	0.438502888406729	0.7731344013142742	0.4047557852010987	0.7267493044010698	0.0814461128990418
Lactate	0.15375740024817441	0.3099863567819868	0.9	0.9	0.2946165578374158	0.5379664240431127
Leucine	0.89989191784893	0.7309254228747267	0.1517004583600281	0.9	0.37359050824051965	0.5515231105117853
Lysine	0.021001757828647882	0.8889215060663188	0.9	0.05991181209880847	0.027237824810191102	0.9
Malate	0.1386069347142448	0.9	0.9	0.05618700917987751	0.03249576429356482	0.9
Methionine	0.7949371703428921	0.44381723704332865	0.01734742206397033	0.8983815629349086	0.06962564271538707	0.22673695545931327
NAD+	0.38827230258758916	0.9	0.15820048709996193	0.1513810425343891	0.004565678262978601	0.2902908877045969
NADH	0.540461841972726	0.9	0.5773220127206107	0.23951897019471247	0.9	0.2674036189929433
NADP+	0.8398882661824106	0.29177308919392553	0.0019615988906036552	0.05770222226384458	0.001	0.05200441359009356
PEP	0.016877884833027323	0.9	0.9	0.0035295657203027186	0.045119992223885186	0.5675159350820078
Phenylalanine	0.021106588550772964	0.9	0.011904446260064594	0.013342794702451588	0.9	0.00723853993938528
Proline	0.8621162420030711	0.9	0.3304879676601643	0.9	0.6999902413265526	0.4896009951971111
Pyruvate	0.7438951901914139	0.6770998413888722	0.6163614046229884	0.9	0.9	0.9
S-adenosyl-L-methionine	0.9	0.9	0.9	0.9	0.6664033749874343	0.7939091363716353
Serine	0.4461052266071214	0.9	0.42740529755208634	0.7576782726252455	0.9	0.7378156356154474
Succinate	0.06508718626034626	0.9	0.9	0.07786607440506788	0.06489738664657407	0.9
Threonine	0.9	0.8264625515969526	0.30329764028714956	0.9	0.471426278209774	0.7030531756522675
Trehalose	0.9	0.9	0.05046154239748912	0.9	0.04212878585742175	0.07451937779535378
Tryptophan	0.08111439551743205	0.9	0.8128071589431666	0.076652016076736	0.2782603989666542	0.8538286141057478
Tyrosine	0.029902512856025854	0.9	0.2017353320650077	0.07156514980178685	0.662526736999524	0.43036933751735285
UDP-N-acetylglucosamine	0.006675452307708496	0.5752452963510319	0.3950512579630441	0.001	0.001	0.9
Valine	0.9	0.6862810540694437	0.09617569554067384	0.9	0.21247295136909383	0.44794151651845426
NAD+/NADH ratio	0.001	0.8477357291650647	0.9	0.001	0.001	0.5118941601887925
N.B. 0.9 here means >= 0.9.
