# Supplementary material for: Metabolic gene regulation by Drosophila GATA transcription factor Grain
Source: PLoS Genet. 2021 Oct 11;17(10):e1009855. doi: 10.1371/journal.pgen.1009855 (PMC8530363; doi:10.1371/journal.pgen.1009855)
Supplement: S2 Data — (XLSX) [file pgen.1009855.s004.xlsx]

## Sheet: Fig2B-C
Pupation (n=30)	5 dAEL					6					7					8					9
GENOTYPE	A	B	C	D	E	A	B	C	D	E	A	B	C	D	E	A	B	C	D	E	A	B	C	D	E
Tub-Gal4 ctrl LSD	3	7	0	0		20	14	19	22		3	0	5	5		0	0	1	1		0	0	0	0
Tub-Gal4 ctrl HSD	0	3	0	1		17	18	10	10		7	6	12	14		1	0	2	0		0	0	1	0
Tub>grn RNAi LSD	7	7	8			19	18	20			0	2	0			0	0	0			0	0	0
Tub>grn RNAi HSD	0	0	0			1	0	1			8	6	6			2	1	0			0	0	0
grn RNAi ctrl LSD	12	4	19	19		17	21	10	6		0	0	0	1		1	0	0	1		0	1	0	0
grn RNAi ctrl HSD	0	0	0	0		12	15	10	17		14	13	16	9		1	1	2	2		0	0	0	0
ACCUMULATIVE PUPATION % AVERAGE
	0	1	2	3	4	5	6	7	8	9	10	11	12	13	14	15	dAEL
Tub-Gal4 ctrl LSD	0	0	0	0	0	8.33333	70.8333	81.6667	83.3333	83.3333	83.3333	83.3333	83.3333	83.3333	83.3333	83.3333
Tub-Gal4 ctrl HSD	0	0	0	0	0	3.33333	49.1667	81.6667	84.1667	85	85	85	85	85	85	85
Tub>grn RNAi LSD	0	0	0	0	0	24.4444	87.7778	90	90	90	90	90	90	90	90	90
Tub>grn RNAi HSD	0	0	0	0	0	0	2.22222	24.4444	27.7778	27.7778	27.7778	27.7778	27.7778	27.7778	27.7778	27.7778
grn RNAi ctrl LSD	0	0	0	0	0	45	90	90.8333	92.5	93.3333	93.3333	93.3333	93.3333	93.3333	93.3333	93.3333
grn RNAi ctrl HSD	0	0	0	0	0	0	45	88.3333	93.3333	93.3333	93.3333	93.3333	93.3333	93.3333	93.3333	93.3333
ACCUMULATIVE PUPATION STDEV
	0	1	2	3	4	5	6	7	8	9	10	11	12	13	14	15	dAEL
Tub-Gal4 ctrl LSD	0	0	0	0	0	11.0554	5.69275	8.81917	9.81307	9.81307	9.81307	9.81307	9.81307	9.81307	9.81307	9.81307
Tub-Gal4 ctrl HSD	0	0	0	0	0	4.71405	17.2938	6.93889	4.19435	3.33333	3.33333	3.33333	3.33333	3.33333	3.33333	3.33333
Tub>grn RNAi LSD	0	0	0	0	0	1.9245	5.09175	3.33333	3.33333	3.33333	3.33333	3.33333	3.33333	3.33333	3.33333	3.33333
Tub>grn RNAi HSD	0	0	0	0	0	0	1.9245	5.09175	7.698	7.698	7.698	7.698	7.698	7.698	7.698	7.698
grn RNAi ctrl LSD	0	0	0	0	0	23.8048	7.698	6.87184	7.39119	6.08581	6.08581	6.08581	6.08581	6.08581	6.08581	6.08581
grn RNAi ctrl HSD	0	0	0	0	0	0	10.3638	3.33333	2.72166	2.72166	2.72166	2.72166	2.72166	2.72166	2.72166	2.72166
PUPAL VOLUME
LSD						HSD
ID	Genotype		mm	Volume			Genotype		mm	Volume
A	ctrl	Length	0.338	1.95116		A	ctrl	Length	0.338	1.91418
A	ctrl	Width	0.105			A	ctrl	Width	0.104
A	ctrl	Length	0.321	1.92429		A	ctrl	Length	0.329	1.65442
A	ctrl	Width	0.107			A	ctrl	Width	0.098
A	ctrl	Length	0.33	1.79768		A	ctrl	Length	0.336	2.09021
A	ctrl	Width	0.102			A	ctrl	Width	0.109
A	ctrl	Length	0.318	1.47123		A	ctrl	Length	0.34	1.88865
A	ctrl	Width	0.094			A	ctrl	Width	0.103
A	ctrl	Length	0.333	1.99623		A	ctrl	Length	0.313	1.51038
A	ctrl	Width	0.107			A	ctrl	Width	0.096
A	ctrl	Length	0.294	1.27476		A	ctrl	Length	0.34	1.96271
A	ctrl	Width	0.091			A	ctrl	Width	0.105
A	ctrl	Length	0.28	1.18752		A	ctrl	Length	0.328	1.7174
A	ctrl	Width	0.09			A	ctrl	Width	0.1
A	ctrl	Length	0.301	1.48289		A	ctrl	Length	0.318	1.66504
A	ctrl	Width	0.097			A	ctrl	Width	0.1
A	ctrl	Length	0.335	2.08399		A	ctrl	Length	0.338	1.84126
A	ctrl	Width	0.109			A	ctrl	Width	0.102
A	ctrl	Length	0.308	1.54882		A	ctrl	Length	0.338	1.84126
A	ctrl	Width	0.098			A	ctrl	Width	0.102
B	ctrl	Length	0.324	1.94228		B	ctrl	Length	0.338	1.66517
B	ctrl	Width	0.107			B	ctrl	Width	0.097
B	ctrl	Length	0.312	1.60112		B	ctrl	Length	0.311	1.4084
B	ctrl	Width	0.099			B	ctrl	Width	0.093
B	ctrl	Length	0.331	1.98424		B	ctrl	Length	0.307	1.21668
B	ctrl	Width	0.107			B	ctrl	Width	0.087
B	ctrl	Length	0.32	1.60917		B	ctrl	Length	0.31	1.22857
B	ctrl	Width	0.098			B	ctrl	Width	0.087
B	ctrl	Length	0.288	1.19446		B	ctrl	Length	0.302	1.28083
B	ctrl	Width	0.089			B	ctrl	Width	0.09
B	ctrl	Length	0.302	1.58127		B	ctrl	Length	0.319	1.63704
B	ctrl	Width	0.1			B	ctrl	Width	0.099
B	ctrl	Length	0.352	1.91753		B	ctrl	Length	0.3	1.27235
B	ctrl	Width	0.102			B	ctrl	Width	0.09
B	ctrl	Length	0.332	1.99023		B	ctrl	Length	0.311	1.319
B	ctrl	Width	0.107			B	ctrl	Width	0.09
B	ctrl	Length	0.314	1.54693		B	ctrl	Length	0.309	1.42959
B	ctrl	Width	0.097			B	ctrl	Width	0.094
B	ctrl	Length	0.334	1.81947		B	ctrl	Length	0.318	1.37882
B	ctrl	Width	0.102			B	ctrl	Width	0.091
C	ctrl	Length	0.314	1.5152		C	ctrl	Length	0.323	1.46274
C	ctrl	Width	0.096			C	ctrl	Width	0.093
C	ctrl	Length	0.319	1.67028		C	ctrl	Length	0.277	0.951587
C	ctrl	Width	0.1			C	ctrl	Width	0.081
C	ctrl	Length	0.295	1.19615		C	ctrl	Length	0.34	1.70974
C	ctrl	Width	0.088			C	ctrl	Width	0.098
C	ctrl	Length	0.311	1.319		C	ctrl	Length	0.322	1.71988
C	ctrl	Width	0.09			C	ctrl	Width	0.101
C	ctrl	Length	0.332	2.02761		C	ctrl	Length	0.322	1.58635
C	ctrl	Width	0.108			C	ctrl	Width	0.097
C	ctrl	Length	0.334	1.89152		C	ctrl	Length	0.3	1.1349
C	ctrl	Width	0.104			C	ctrl	Width	0.085
C	ctrl	Length	0.33	1.90498		C	ctrl	Length	0.297	0.970531
C	ctrl	Width	0.105			C	ctrl	Width	0.079
C	ctrl	Length	0.33	1.65945		C	ctrl	Length	0.339	1.81068
C	ctrl	Width	0.098			C	ctrl	Width	0.101
C	ctrl	Length	0.337	1.87199		C	ctrl	Length	0.33	1.79768
C	ctrl	Width	0.103			C	ctrl	Width	0.102
C	ctrl	Length	0.31	1.55888		C	ctrl	Length	0.341	2.00616
C	ctrl	Width	0.098			C	ctrl	Width	0.106
D	ctrl	Length	0.315	1.61651		D	ctrl	Length	0.341	1.8576
D	ctrl	Width	0.099			D	ctrl	Width	0.102
D	ctrl	Length	0.333	2.14827		D	ctrl	Length	0.244	0.573506
D	ctrl	Width	0.111			D	ctrl	Width	0.067
D	ctrl	Length	0.326	1.54051		D	ctrl	Length	0.309	1.46017
D	ctrl	Width	0.095			D	ctrl	Width	0.095
D	ctrl	Length	0.335	2.20029		D	ctrl	Length	0.331	1.80313
D	ctrl	Width	0.112			D	ctrl	Width	0.102
D	ctrl	Length	0.31	1.55888		D	ctrl	Length	0.298	1.34952
D	ctrl	Width	0.098			D	ctrl	Width	0.093
D	ctrl	Length	0.337	2.05815		D	ctrl	Length	0.338	1.76976
D	ctrl	Width	0.108			D	ctrl	Width	0.1
D	ctrl	Length	0.337	1.79999		D	ctrl	Length	0.318	1.73231
D	ctrl	Width	0.101			D	ctrl	Width	0.102
D	ctrl	Length	0.319	1.50743		D	ctrl	Length	0.298	1.2921
D	ctrl	Width	0.095			D	ctrl	Width	0.091
D	ctrl	Length	0.309	1.61792		D	ctrl	Length	0.326	1.54051
D	ctrl	Width	0.1			D	ctrl	Width	0.095
D	ctrl	Length	0.293	1.18804		D	ctrl	Length	0.336	1.93962
D	ctrl	Width	0.088			D	ctrl	Width	0.105
ID	Genotype		mm	Volume		Genotype		mm	Volume
A	grn	Length	0.324	1.765		A	grn	Length	0.294	1.06048
A	grn	Width	0.102			A	tub x grain RNAi	Width	0.083
A	grn	Length	0.314	1.6441		A	tub x grain RNAi	Length	0.3	1.30078
A	grn	Width	0.1			A	tub x grain RNAi	Width	0.091
A	grn	Length	0.303	1.68312		A	tub x grain RNAi	Length	0.315	1.61651
A	grn	Width	0.103			A	tub x grain RNAi	Width	0.099
A	grn	Length	0.315	1.68249		A	tub x grain RNAi	Length	0.309	1.28155
A	grn	Width	0.101			A	tub x grain RNAi	Width	0.089
A	grn	Length	0.309	1.46017		A	tub x grain RNAi	Length	0.299	1.47304
A	grn	Width	0.095			A	tub x grain RNAi	Width	0.097
A	grn	Length	0.304	1.3767		A	tub x grain RNAi	Length	0.289	1.11916
A	grn	Width	0.093			A	tub x grain RNAi	Width	0.086
A	grn	Length	0.309	1.49108		A	tub x grain RNAi	Length	0.309	1.39934
A	grn	Width	0.096			A	tub x grain RNAi	Width	0.093
A	grn	Length	0.29	1.48822		A	tub x grain RNAi	Length	0.319	1.50743
A	grn	Width	0.099			A	tub x grain RNAi	Width	0.095
A	grn	Length	0.289	1.19861		A	tub x grain RNAi	Length	0.322	1.39617
A	grn	Width	0.089			A	tub x grain RNAi	Width	0.091
A	grn	Length	0.311	1.56391		A	tub x grain RNAi	Length	0.341	2.04419
A	grn	Width	0.098			A	tub x grain RNAi	Width	0.107
B	grn	Length	0.325	1.7359		B	grn	Length	0.315	1.02935
B	grn	Width	0.101			B	grn	Width	0.079
B	grn	Length	0.303	1.37217		B	grn	Length	0.33	1.76261
B	grn	Width	0.093			B	grn	Width	0.101
B	grn	Length	0.327	1.81644		B	grn	Length	0.308	1.54882
B	grn	Width	0.103			B	grn	Width	0.098
B	grn	Length	0.315	1.396		B	grn	Length	0.309	1.39934
B	grn	Width	0.092			B	grn	Width	0.093
B	grn	Length	0.274	1.18804		B	grn	Length	0.304	1.59174
B	grn	Width	0.091			B	grn	Width	0.1
B	grn	Length	0.303	1.46212
B	grn	Width	0.096
B	grn	Length	0.319	1.35293
B	grn	Width	0.09
B	grn	Length	0.303	1.40184
B	grn	Width	0.094
B	grn	Length	0.305	1.47177
B	grn	Width	0.096
B	grn	Length	0.329	1.79223
B	grn	Width	0.102
ID	Type	Param. 1	Value 1			ID	Type	Param. 1	Value 1
C	grn	Length	0.311	1.76127		C	grn	Length	0.27	1.09478
C	grn	Width	0.104			C	grn	Width	0.088
C	grn	Length	0.33	1.46247		C	grn	Length	0.303	1.37217
C	grn	Width	0.092			C	grn	Width	0.093
C	grn	Length	0.315	1.42651		C	grn	Length	0.299	1.35405
C	grn	Width	0.093			C	grn	Width	0.093
C	grn	Length	0.312	1.3827		C	grn	Length	0.269	0.970302
C	grn	Width	0.092			C	grn	Width	0.083
C	grn	Length	0.317	1.22759		C	grn	Length	0.309	1.39934
C	grn	Width	0.086			C	grn	Width	0.093
C	grn	Length	0.319	1.38316		C	grn	Length	0.317	1.65981
C	grn	Width	0.091			C	grn	Width	0.1
C	grn	Length	0.316	1.58905		C	grn	Length	0.292	1.32235
C	grn	Width	0.098			C	grn	Width	0.093
C	grn	Length	0.321	1.51688
C	grn	Width	0.095
C	grn	Length	0.319	1.73776
C	grn	Width	0.102
C	grn	Length	0.302	1.51865
C	grn	Width	0.098
D	grn	Length	0.321	1.71454		D	grn	Length	0.257	0.88288
D	grn	Width	0.101			D	grn	Width	0.081
D	grn	Length	0.318	1.34869		D	grn	Length	0.307	1.13422
D	grn	Width	0.09			D	grn	Width	0.084
D	grn	Length	0.323	1.79422		D	grn	Length	0.272	1.28533
D	grn	Width	0.103			D	grn	Width	0.095
D	grn	Length	0.294	1.3602		D	grn	Length	0.282	1.04185
D	grn	Width	0.094			D	grn	Width	0.084
D	grn	Length	0.341	1.67995		D	grn	Length	0.258	0.80094
D	grn	Width	0.097			D	grn	Width	0.077
D	grn	Length	0.318	1.5027		D	grn	Length	0.297	1.345
D	grn	Width	0.095			D	grn	Width	0.093
D	grn	Length	0.313	1.47907		D	grn	Length	0.291	1.12691
D	grn	Width	0.095			D	grn	Width	0.086
D	grn	Length	0.323	1.55863		D	grn	Length	0.322	1.68599
D	grn	Width	0.096			D	grn	Width	0.1
D	grn	Length	0.314	1.54693
D	grn	Width	0.097
D	grn	Length	0.295	1.25114
D	grn	Width	0.09
AVERAGE of all	control	grain RNAi
LSD	1.69391	1.51462
HSD	1.55976	1.33355
STDEV of all
	GD ctrl	grain RNAi
LSD	0.283651	0.173764
HSD	0.326536	0.278172

## Sheet: Fig8A
PLATE MAP
	1	2	3	4	5	6	7	8	9	10	11	12
A	blank	0.125	0.25	0.5	1
B	ctrl LSD A	ctrl LSD B	ctrl LSD C	ctrl LSD D	ctrl HSD A	ctrl HSD B	ctrl HSD C	ctrl HSD D			PBST
C	grn RNAi LSD A	grn RNAi LSD B	grn RNAi LSD C	grn RNAi LSD D	grn RNAi HSD A	grn RNAi HSD B	grn RNAi HSD C	grn RNAi HSD D
D
E	blank	0.125	0.25	0.5	1
F	ctrl LSD A	ctrl LSD B	ctrl LSD C	ctrl LSD D	ctrl HSD A	ctrl HSD B	ctrl HSD C	ctrl HSD D			Triglyceride reagent
G	grn RNAi LSD A	grn RNAi LSD B	grn RNAi LSD C	grn RNAi LSD D	grn RNAi HSD A	grn RNAi HSD B	grn RNAi HSD C	grn RNAi HSD D
H
															PBST			Trig. reagent
															standard mg/ml			standard mg/ml
RAW	1	2	3	4	5	6	7	8	9	10	11	12			0	0		0	0
A	0.111	0.166	0.221	0.34	0.546	1									0.125	0.055		0.125	0.051
B	0.141	0.14	0.145	0.147	0.147	0.139	0.139	0.145							0.25	0.11		0.25	0.106
C	0.141	0.138	0.141	0.142	0.13	0.139	0.131	0.136							0.5	0.229		0.5	0.213
D															1	0.435		1	0.418
E	0.11	0.161	0.216	0.323	0.528	1.006									2.5	0.889		2.5	0.896
F	0.491	0.435	0.48	0.488	0.575	0.637	0.594	0.632
G	0.479	0.531	0.46	0.488	0.553	0.592	0.485	0.566
blank corrected	1	2	3	4	5	6	7	8	9	10	11	12
A	0	0.055	0.11	0.229	0.435	0.889
B	0.03	0.029	0.034	0.036	0.036	0.028	0.028	0.034
C	0.03	0.027	0.03	0.031	0.019	0.028	0.02	0.025
D
E	0	0.051	0.106	0.213	0.418	0.896
F	0.381	0.325	0.37	0.378	0.465	0.527	0.484	0.522
G	0.369	0.421	0.35	0.378	0.443	0.482	0.375	0.456
standard corrected
blank corrected	1	2	3	4	5	6	7	8	9	10	11
A
B	0.0810154	0.0783149	0.0918174	0.0972185	0.0972185	0.0756144	0.0756144	0.0918174
C	0.0810154	0.0729139	0.0810154	0.0837159	0.0513097	0.0756144	0.0540103	0.0675128
D															TAG protein normalised				TAG protein normalised
E															AVE	LSD	HSD		STDEV	LSD	HSD
F	1.03224	0.88052	1.00244	1.02411	1.25982	1.4278	1.3113	1.41425							ctrl	2.48822	2.75201		ctrl	0.244553	0.195857
G	0.999729	1.14061	0.948253	1.02411	1.20022	1.30588	1.01598	1.23544							grn RNAi	1.87352	2.41695		grn RNAi	0.179489	0.42499
Total glycerol after digestion - free glycerol
	LSD	LSD	LSD	LSD	HSD	HSD	HSD	HSD
ctrl	0.951225	0.802205	0.910621	0.926894	1.1626	1.35218	1.23568	1.32243
grn	0.918714	1.0677	0.867237	0.940397	1.14891	1.23026	0.961975	1.16792
PROTEIN
	LSD	LSD	LSD	LSD	HSD	HSD	HSD	HSD
ctrl	0.356667	0.370333	0.374667	0.344667	0.414333	0.509333	0.412	0.519
grn	0.502333	0.506333	0.461	0.561333	0.502333	0.456	0.513	0.416
protein normalised TAG
	LSD	LSD	LSD	LSD	HSD	HSD	HSD	HSD
ctrl	2.66699	2.16617	2.43048	2.68925	2.80596	2.65481	2.99923	2.54804
grn	1.82889	2.10869	1.88121	1.67529	2.28714	2.69795	1.87519	2.80751

## Sheet: Fig8B
PE
Results		(I=intensity)					mmol PE/sample
Norm gluc samples (Σ Ipeaks/Σ Istandard)
	5A ctrl gluc	5B ctrl gluc	5C ctrl gluc	5D ctrl gluc	AVG		5A ctrl gluc	5B ctrl gluc	5C ctrl gluc	5D ctrl gluc	AVG
	4.58121	5.53343	7.99607	7.64768	6.4396		2.74873	3.32006	4.79764	4.58861	3.86376
	7A grn gluc	7B grn gluc	7C grn gluc	7D grn gluc	AVG		7A grn gluc	7B grn gluc	7C grn gluc	7D grn gluc	AVG
	5.9295	5.03794	6.11228	9.81005	6.72244		3.5577	3.02276	3.66737	5.88603	4.03347
C13 samples (Σ Ipeaks/Σ Istandard)
	6A ctrl C13	6B ctrl C13	6C ctrl C13	6D ctrl C13			6A ctrl C13	6B ctrl C13	6C ctrl C13	6D ctrl C13	AVG	stdev
	4.41628	4.9149	6.96104	6.55819			2.64977	2.94894	4.17663	3.93491	3.42756	0.742191
	8A grn C13	8B grn C13	8C grn C13	8D grn C13			8A grn C13	8B grn C13	8C grn C13	8D grn C13	AVG
	4.86972	6.45301	5.48869	7.60524			2.92183	3.87181	3.29321	4.56315	3.6625	0.716457
(Σ Ipeaks/Σ Istandard)labeled - (Σ Ipeaks/Σ Istandard)mean,unlabeled
	control	-2.02332
	control	-1.52469
	control	0.521446
	control	0.118591
	grn	-1.85272
	grn	-0.269428
	grn	-1.23375
	grn	0.8828
Unlabeled samples
(Σ Ipeaks/Σ intensitym/z688+716+744) i.e. peak area sum, normalized to m/z 688+716+744 peak intensity
	5A ctrl gluc	5B ctrl gluc	5C ctrl gluc	5D ctrl gluc	AVG
	3.07113	3.12505	3.04312	3.13887	3.09455
	7A grn gluc	7B grn gluc	7C grn gluc	7D grn gluc	AVG
	3.02861	3.22252	3.14463	3.11474	3.12763
Labeled samples
(Σ Ipeaks/Σ intensitym/z688+716+744) i.e. peak area sum, normalized to m/z 688+716+744 peak intensity
	6A ctrl C13	6B ctrl C13	6C ctrl C13	6D ctrl C13
	4.27918	4.68645	4.34209	4.4274
	8A grn C13	8B grn C13	8C grn C13	8D grn C13
	4.35258	4.40995	4.00998	4.04436
(Σ Ipeaks/Σ intensitym/z688+716+744)labeled - (Σ Ipeaks/Σ intensitym/z688+716+744)mean, unlabeled
	control	1.18463
	control	1.5919
	control	1.24755
	control	1.33286
	grn	1.22495
	grn	1.28233
	grn	0.882348
	grn	0.916729
[(Σ Ipeaks/Σ intensity m/z688+716+744)labeled - (Σ Ipeaks/Σ intensity m/z688+716+744)mean, unlabeled] / (Σ Ipeaks/Σ intensity m/z688+716+744)labeled
	control	0.276836
	control	0.339682
	control	0.287315
	control	0.301047
	grn	0.281431
	grn	0.29078
	grn	0.220038
	grn	0.226669
mmol labeled PE/sample				AVG
6A ctrl C13	6B ctrl C13	6C ctrl C13	6D ctrl C13	control	stdev
0.733551	1.0017	1.20001	1.1846	1.02996	0.217167
8A grn C13	8B grn C13	8C grn C13	8D grn C13	grn
0.87961	1.08965	0.957602	1.00407	0.982731	0.0878476
mmol unlabeled PE/sample				AVG	stdev
6A ctrl C13	6B ctrl C13	6C ctrl C13	6D ctrl C13	control
1.91621	1.94724	2.97662	2.75032	2.3976	0.545964
8A grn C13	8B grn C13	8C grn C13	8D grn C13	grn
2.04222	2.78216	2.33561	3.55908	2.67977	0.660449
TAG
Results		(I=intensity)
C13 samples (Σ Ipeaks/Σ Istandard)
	6A ctrl C13	6B ctrl C13	6C ctrl C13	6D ctrl C13
	22.1605	24.7472	34.1047	36.1889
	8A grn C13	8B grn C13	8C grn C13	8D grn C13
	24.5452	30.2299	21.9127	36.4428
mmol TAG/sample
6A ctrl C13	6B ctrl C13	6C ctrl C13	6D ctrl C13	AVG	stdev
22.1605	24.7472	34.1047	36.1889	29.3003	6.8858
8A grn C13	8B grn C13	8C grn C13	8D grn C13	AVG
24.5452	30.2299	21.9127	36.4428	28.2827	6.45303
Total TAG/Unlabelled PE
6A ctrl C13	6B ctrl C13	6C ctrl C13	6D ctrl C13
11.5647	12.7089	11.4575	13.1581
8A grn C13	8B grn C13	8C grn C13	8D grn C13
12.0188	10.8656	9.382	10.2394
AVERAGE TAG/PE
control	grn RNAi
12.2223	10.6265
STDEV TAG/PE
control	grn
0.842569	1.10972

## Sheet: Fig8C_FigS6A
TAG
Conc.
	5A ctrl gluc	5B ctrl gluc	5C ctrl gluc	5D ctrl gluc				7A grn RNAi	7B grn RNAi	7C grn RNAi	7D grn RNAi
TAG40:0	31.2208	51.7699	60.1304	72.0892				34.8573	35.762	29.4484	60.1632
TAG40:1	15.1425	24.7668	24.3733	30.2551				17.6674	16.6303	15.3178	27.9597
TAG42:0	72.8689	119.263	143.074	156.017				81.7632	85.3562	69.6871	146.348
TAG42:1	68.9271	108.807	118.116	137.579				76.7742	78.424	69.5333	132.203
TAG44:0	42.8801	67.9812	87.3582	91.5322				52.5854	57.6777	45.1973	99.2499
TAG44:1	120.676	209.615	234.679	265.393				143.294	146.471	123.488	246.813
TAG44:2	59.3516	100.993	110.267	126.925				75.4233	74.9455	67.5557	130.869
TAG46:0	18.09	25.214	34.357	38.9291				24.3963	27.0286	18.2878	41.2366
TAG46:1	157.868	284.094	330.62	375.689				204.184	208.567	171.701	354.773
TAG46:2	150.108	247.306	280.417	320.486				183.662	179.725	162.739	320.931
TAG46:3	39.1171	58.4521	69.2157	76.513				49.1851	44.0482	46.449	81.7942
TAG48:0	8.58593	11.0479	9.18302	14.288				12.25	14.3088	6.38557	14.1544
TAG48:1	193.589	335.035	406.302	458.052				255.301	268.551	225.506	457.169
TAG48:2	226.464	366.125	422.867	475.475				283.278	273.023	249.458	485.145
TAG48:3	99.1661	141.868	172.69	187.526				123.973	112.211	110.75	209.268
TAG50:0	8.75566	8.39229	8.05312	10.1803				10.9037	11.1039	4.26057	10.8292
TAG50:1	97.3089	157.133	205.049	221.407				139.245	146.409	123.512	244.116
TAG50:2	218.957	331.683	400.998	448.213				282.928	282.957	263.098	487.053
TAG50:3	98.6033	133.769	171.005	189.733				126.238	117	119.264	208.864
TAG52:0	3.02453	3.32236	3.46821	4.80038				3.92158	4.96056	2.63786	4.68545
TAG52:1	22.8774	33.0425	48.6825	48.6224				35.3034	35.0206	32.8244	59.1594
TAG52:2	74.3225	98.0738	136.809	142.412				100.265	98.7849	96.6356	164.75
TAG52:3	38.9313	48.6255	69.3761	71.5324				52.9856	47.11	49.0442	84.4299
TAG54:0	2.21703	1.45443	0.924613	1.71365				2.29984	2.09546	0.709973	1.65394
TAG54:1	4.92595	5.0807	4.84671	5.595				5.67351	5.36615	4.17623	6.12449
TAG54:2	1.99727	4.18382	6.73733	5.49518	AVG	STDEV		4.16799	4.99028	4.89582	9.29384	AVG	STDEV
	1875.98	2977.1	3559.6	3976.45	3097.28	911.54		2382.53	2378.53	2112.56	4089.04	2740.66	907.749
Mol %
	5A ctrl gluc	5B ctrl gluc	5C ctrl gluc	5D ctrl gluc	AVG	STDEV		7A grn RNAi	7B grn RNAi	7C grn RNAi	7D grn RNAi	AVG	STDEV
TAG40:0	1.66424	1.73894	1.68924	1.8129	1.72633	0.0655329		1.46304	1.50353	1.39397	1.47133	1.45797	0.0461027
TAG40:1	0.807181	0.831909	0.684719	0.760856	0.771166	0.0647203		0.741541	0.699184	0.725083	0.683771	0.712395	0.025848
TAG42:0	3.88432	4.006	4.01939	3.92352	3.95831	0.0650375		3.43179	3.58861	3.2987	3.57904	3.47454	0.137454
TAG42:1	3.6742	3.65479	3.31824	3.45984	3.52677	0.169399		3.22239	3.29716	3.29142	3.23311	3.26102	0.0387388
TAG44:0	2.28575	2.28347	2.45416	2.30185	2.33131	0.0823075		2.20713	2.42493	2.13946	2.42722	2.29968	0.14854
TAG44:1	6.43268	7.04092	6.59285	6.6741	6.68514	0.257522		6.01439	6.15806	5.84543	6.03598	6.01346	0.12865
TAG44:2	3.16377	3.39234	3.09775	3.19192	3.21144	0.126891		3.16569	3.15092	3.19781	3.20049	3.17873	0.0243677
TAG46:0	0.9643	0.846933	0.965193	0.97899	0.938854	0.0616485		1.02397	1.13636	0.86567	1.00847	1.00862	0.111037
TAG46:1	8.41522	9.54264	9.28813	9.44784	9.17346	0.516285		8.57008	8.76873	8.1276	8.67619	8.53565	0.283881
TAG46:2	8.00162	8.30695	7.87775	8.0596	8.06148	0.180368		7.70871	7.55614	7.70338	7.84858	7.7042	0.119426
TAG46:3	2.08516	1.96339	1.94448	1.92415	1.97929	0.0723715		2.06441	1.85191	2.19871	2.00033	2.02884	0.144034
TAG48:0	0.457678	0.371096	0.257979	0.359316	0.361517	0.0817796		0.514161	0.601584	0.302267	0.346154	0.441041	0.140691
TAG48:1	10.3194	11.2537	11.4143	11.5191	11.1266	0.549108		10.7155	11.2906	10.6745	11.1804	10.9653	0.315721
TAG48:2	12.0718	12.298	11.8796	11.9573	12.0517	0.182229		11.8898	11.4787	11.8083	11.8645	11.7603	0.190841
TAG48:3	5.28611	4.7653	4.85138	4.71592	4.90468	0.260374		5.20342	4.71768	5.24246	5.11777	5.07033	0.240799
TAG50:0	0.466726	0.281895	0.226237	0.256016	0.307718	0.108417		0.457654	0.466841	0.201678	0.264836	0.347752	0.134751
TAG50:1	5.18711	5.27807	5.76045	5.56794	5.44839	0.263914		5.84444	6.15546	5.84655	5.97001	5.95411	0.146505
TAG50:2	11.6716	11.1411	11.2653	11.2717	11.3374	0.230752		11.8751	11.8963	12.454	11.9112	12.0342	0.280285
TAG50:3	5.25611	4.49328	4.80406	4.77142	4.83121	0.315724		5.29849	4.91902	5.64546	5.10791	5.24272	0.309982
TAG52:0	0.161224	0.111597	0.0974325	0.12072	0.122743	0.0273845		0.164597	0.208556	0.124866	0.114586	0.153151	0.042771
TAG52:1	1.21949	1.10989	1.36764	1.22276	1.22995	0.105726		1.48176	1.47236	1.55377	1.44678	1.48867	0.0458501
TAG52:2	3.96181	3.29427	3.84339	3.58139	3.67021	0.296781		4.20833	4.15319	4.57433	4.02907	4.24123	0.234379
TAG52:3	2.07526	1.63332	1.94899	1.7989	1.86411	0.190879		2.22393	1.98064	2.32155	2.06479	2.14772	0.153643
TAG54:0	0.11818	0.0488539	0.0259752	0.0430949	0.059026	0.0406154		0.0965296	0.0880992	0.0336072	0.0404483	0.0646711	0.032226
TAG54:1	0.262581	0.170659	0.136159	0.140703	0.177525	0.0587328		0.23813	0.225608	0.197685	0.149778	0.2028	0.0391829
TAG54:2	0.106466	0.140533	0.189272	0.138193	0.143616	0.0341738		0.17494	0.209805	0.231748	0.227287	0.210945	0.0258036
	100	100	100	100	Ctrl			100	100	100	100	RNAi grn
CLI	15.7539	15.7014	15.745	15.7273	15.7319	0.0231423		15.8016	15.7893	15.8212	15.786	15.7995	0.0159393
CLI=Chain lenght index
AVERAGE CLI			STDEV CLI
ctrl	15.7319		0.0231423
grn	15.7995		0.0159393

## Sheet: Fig8E
Lipid Droplet Size	Genotype	Diet	Cell number
0.317	ctrl	LSD	1				Genotype	Diet	Cell Number	Lipid droplet area	CellArea	Lipid droplet area / Cell area
0.317	ctrl	LSD	1				ctrl	HSD	10	333.246	1592.09	0.212504
0.211	ctrl	LSD	1				ctrl	HSD	11	1064.17	2747.41	0.125698
0.211	ctrl	LSD	1				ctrl	HSD	12	706.319	2219.82	0.182262
56.298	ctrl	LSD	1				ctrl	HSD	13	1311.44	3132.2	0.198368
0.211	ctrl	LSD	1				ctrl	HSD	14	1006.93	2854.3	0.386519
10.14	ctrl	LSD	1				ctrl	HSD	15	799.157	3029.85	0.239831
0.211	ctrl	LSD	1				ctrl	HSD	16	818.591	1995.78	0.233704
0.211	ctrl	LSD	1				ctrl	HSD	17	997.839	2560.67	0.375918
0.211	ctrl	LSD	1				ctrl	HSD	18	643.89	1877.38	0.245476
0.211	ctrl	LSD	1				ctrl	LSD	1	503.616	2369.91	0.209314
26.406	ctrl	LSD	1				ctrl	LSD	2	290.364	2310.02	0.387336
35.49	ctrl	LSD	1				ctrl	LSD	3	392.401	2152.95	0.318188
0.317	ctrl	LSD	1				ctrl	LSD	4	364.198	1835.97	0.418697
0.211	ctrl	LSD	1				ctrl	LSD	5	618.434	1600.01	0.352775
0.211	ctrl	LSD	1				ctrl	LSD	6	445.845	1859	0.263761
7.499	ctrl	LSD	1				ctrl	LSD	7	821.343	3514.46	0.41016
0.317	ctrl	LSD	1				ctrl	LSD	8	1093.12	2907.86	0.389679
0.211	ctrl	LSD	1				ctrl	LSD	9	723.635	2947.89	0.342973
3.591	ctrl	LSD	1				grn	HSD	28	774.02	1607.19	0.201593
0.211	ctrl	LSD	1				grn	HSD	29	540.272	1719.15	0.187799
0.951	ctrl	LSD	1				grn	HSD	30	717.72	1859.32	0.163931
2.641	ctrl	LSD	1				grn	HSD	31	918.936	2259.32	0.150011
0.211	ctrl	LSD	1				grn	HSD	32	742.33	2017.65	0.11235
36.124	ctrl	LSD	1				grn	HSD	33	703.468	1688.42	0.155685
0.211	ctrl	LSD	1				grn	HSD	34	672.83	1822.45	0.110683
7.077	ctrl	LSD	1				grn	HSD	35	518.195	2125.49	0.122736
0.211	ctrl	LSD	1				grn	HSD	36	574.285	2325.23	0.17514
0.528	ctrl	LSD	1				grn	LSD	19	422.608	2096.34	0.481598
16.478	ctrl	LSD	1				grn	LSD	20	571.861	3045.06	0.314266
6.76	ctrl	LSD	1				grn	LSD	21	663.537	4047.66	0.386013
31.793	ctrl	LSD	1				grn	LSD	22	448.806	2991.83	0.406731
0.528	ctrl	LSD	1				grn	LSD	23	318.985	2839.2	0.367918
0.211	ctrl	LSD	1				grn	LSD	24	523.684	3363.73	0.416644
19.541	ctrl	LSD	1				grn	LSD	25	494.328	4466.14	0.369189
26.512	ctrl	LSD	1				grn	LSD	26	400.005	3259.06	0.2438
30.314	ctrl	LSD	1				grn	LSD	27	718.249	4101	0.24698
8.661	ctrl	LSD	1
0.211	ctrl	LSD	1
0.211	ctrl	LSD	1
29.575	ctrl	LSD	1
0.317	ctrl	LSD	1
0.317	ctrl	LSD	1
3.274	ctrl	LSD	1
1.479	ctrl	LSD	1
1.69	ctrl	LSD	1
0.634	ctrl	LSD	1
0.211	ctrl	LSD	1
10.985	ctrl	LSD	1
14.259	ctrl	LSD	1
0.317	ctrl	LSD	1
17.217	ctrl	LSD	1
0.317	ctrl	LSD	1
1.69	ctrl	LSD	1
0.739	ctrl	LSD	1
27.357	ctrl	LSD	1
0.211	ctrl	LSD	1
0.211	ctrl	LSD	1
15.844	ctrl	LSD	1
11.83	ctrl	LSD	1
8.978	ctrl	LSD	1
0.211	ctrl	LSD	1
9.401	ctrl	LSD	1
7.605	ctrl	LSD	1
1.901	ctrl	LSD	1
0.528	ctrl	LSD	1
0.423	ctrl	LSD	1
0.211	ctrl	LSD	1
3.697	ctrl	LSD	1
0.211	ctrl	LSD	2
0.211	ctrl	LSD	2
19.435	ctrl	LSD	2
26.089	ctrl	LSD	2
0.211	ctrl	LSD	2
22.498	ctrl	LSD	2
0.211	ctrl	LSD	2
0.211	ctrl	LSD	2
1.584	ctrl	LSD	2
1.584	ctrl	LSD	2
0.317	ctrl	LSD	2
0.423	ctrl	LSD	2
0.211	ctrl	LSD	2
4.964	ctrl	LSD	2
4.648	ctrl	LSD	2
3.591	ctrl	LSD	2
0.211	ctrl	LSD	2
10.246	ctrl	LSD	2
0.317	ctrl	LSD	2
0.528	ctrl	LSD	2
6.021	ctrl	LSD	2
3.908	ctrl	LSD	2
0.211	ctrl	LSD	2
0.634	ctrl	LSD	2
23.343	ctrl	LSD	2
0.317	ctrl	LSD	2
9.718	ctrl	LSD	2
0.211	ctrl	LSD	2
5.493	ctrl	LSD	2
0.211	ctrl	LSD	2
35.807	ctrl	LSD	2
0.739	ctrl	LSD	2
0.423	ctrl	LSD	2
0.528	ctrl	LSD	2
0.423	ctrl	LSD	2
16.372	ctrl	LSD	2
0.423	ctrl	LSD	2
1.056	ctrl	LSD	2
6.338	ctrl	LSD	2
19.435	ctrl	LSD	2
0.423	ctrl	LSD	2
6.126	ctrl	LSD	2
0.211	ctrl	LSD	2
0.317	ctrl	LSD	2
5.809	ctrl	LSD	2
0.634	ctrl	LSD	2
7.711	ctrl	LSD	2
1.479	ctrl	LSD	2
0.211	ctrl	LSD	2
0.423	ctrl	LSD	2
0.211	ctrl	LSD	2
3.591	ctrl	LSD	2
0.634	ctrl	LSD	2
0.951	ctrl	LSD	2
8.767	ctrl	LSD	2
3.063	ctrl	LSD	2
0.528	ctrl	LSD	2
0.317	ctrl	LSD	2
19.435	ctrl	LSD	2
0.211	ctrl	LSD	2
15.844	ctrl	LSD	3
10.351	ctrl	LSD	3
10.668	ctrl	LSD	3
7.816	ctrl	LSD	3
5.493	ctrl	LSD	3
1.162	ctrl	LSD	3
1.479	ctrl	LSD	3
6.232	ctrl	LSD	3
0.317	ctrl	LSD	3
0.423	ctrl	LSD	3
0.211	ctrl	LSD	3
25.35	ctrl	LSD	3
3.38	ctrl	LSD	3
5.07	ctrl	LSD	3
0.211	ctrl	LSD	3
0.317	ctrl	LSD	3
0.317	ctrl	LSD	3
0.317	ctrl	LSD	3
0.211	ctrl	LSD	3
0.211	ctrl	LSD	3
0.528	ctrl	LSD	3
0.951	ctrl	LSD	3
4.542	ctrl	LSD	3
0.317	ctrl	LSD	3
12.358	ctrl	LSD	3
50.489	ctrl	LSD	3
0.423	ctrl	LSD	3
21.125	ctrl	LSD	3
0.951	ctrl	LSD	3
0.423	ctrl	LSD	3
0.211	ctrl	LSD	3
0.211	ctrl	LSD	3
11.408	ctrl	LSD	3
0.423	ctrl	LSD	3
0.528	ctrl	LSD	3
53.446	ctrl	LSD	3
6.126	ctrl	LSD	3
1.268	ctrl	LSD	3
11.091	ctrl	LSD	3
0.423	ctrl	LSD	3
10.457	ctrl	LSD	3
29.681	ctrl	LSD	3
0.317	ctrl	LSD	3
0.528	ctrl	LSD	3
26.512	ctrl	LSD	3
5.809	ctrl	LSD	3
1.796	ctrl	LSD	3
1.69	ctrl	LSD	3
18.062	ctrl	LSD	3
1.479	ctrl	LSD	3
3.274	ctrl	LSD	3
18.484	ctrl	LSD	3
0.634	ctrl	LSD	3
0.317	ctrl	LSD	3
0.211	ctrl	LSD	3
0.211	ctrl	LSD	3
0.317	ctrl	LSD	3
14.471	ctrl	LSD	4
1.056	ctrl	LSD	4
13.52	ctrl	LSD	4
1.162	ctrl	LSD	4
20.491	ctrl	LSD	4
0.211	ctrl	LSD	4
15.421	ctrl	LSD	4
0.317	ctrl	LSD	4
0.211	ctrl	LSD	4
19.646	ctrl	LSD	4
25.561	ctrl	LSD	4
0.211	ctrl	LSD	4
2.113	ctrl	LSD	4
0.317	ctrl	LSD	4
0.528	ctrl	LSD	4
0.317	ctrl	LSD	4
9.506	ctrl	LSD	4
0.423	ctrl	LSD	4
0.423	ctrl	LSD	4
0.634	ctrl	LSD	4
0.211	ctrl	LSD	4
20.808	ctrl	LSD	4
5.387	ctrl	LSD	4
12.253	ctrl	LSD	4
1.056	ctrl	LSD	4
2.113	ctrl	LSD	4
0.845	ctrl	LSD	4
0.211	ctrl	LSD	4
47.214	ctrl	LSD	4
5.493	ctrl	LSD	4
6.549	ctrl	LSD	4
30.42	ctrl	LSD	4
2.113	ctrl	LSD	4
34.223	ctrl	LSD	4
18.696	ctrl	LSD	4
0.211	ctrl	LSD	4
3.803	ctrl	LSD	4
0.423	ctrl	LSD	4
41.405	ctrl	LSD	4
2.007	ctrl	LSD	4
2.218	ctrl	LSD	4
75.205	ctrl	LSD	5
15.316	ctrl	LSD	5
56.721	ctrl	LSD	5
0.423	ctrl	LSD	5
0.528	ctrl	LSD	5
9.084	ctrl	LSD	5
1.69	ctrl	LSD	5
4.648	ctrl	LSD	5
31.159	ctrl	LSD	5
43.306	ctrl	LSD	5
0.211	ctrl	LSD	5
0.211	ctrl	LSD	5
0.317	ctrl	LSD	5
15.104	ctrl	LSD	5
1.584	ctrl	LSD	5
39.715	ctrl	LSD	5
4.119	ctrl	LSD	5
68.023	ctrl	LSD	5
1.901	ctrl	LSD	5
5.493	ctrl	LSD	5
29.469	ctrl	LSD	5
0.211	ctrl	LSD	5
0.211	ctrl	LSD	5
64.959	ctrl	LSD	5
0.528	ctrl	LSD	5
1.162	ctrl	LSD	5
8.873	ctrl	LSD	5
0.528	ctrl	LSD	5
2.007	ctrl	LSD	5
2.218	ctrl	LSD	5
34.011	ctrl	LSD	5
30.42	ctrl	LSD	5
0.423	ctrl	LSD	5
0.317	ctrl	LSD	5
47.32	ctrl	LSD	5
1.479	ctrl	LSD	5
18.484	ctrl	LSD	5
1.056	ctrl	LSD	5
3.486	ctrl	LSD	6
37.391	ctrl	LSD	6
64.22	ctrl	LSD	6
21.231	ctrl	LSD	6
11.091	ctrl	LSD	6
3.486	ctrl	LSD	6
3.486	ctrl	LSD	6
6.866	ctrl	LSD	6
4.014	ctrl	LSD	6
0.211	ctrl	LSD	6
38.025	ctrl	LSD	6
0.634	ctrl	LSD	6
44.046	ctrl	LSD	6
2.852	ctrl	LSD	6
0.211	ctrl	LSD	6
1.056	ctrl	LSD	6
29.153	ctrl	LSD	6
0.211	ctrl	LSD	6
0.211	ctrl	LSD	6
2.429	ctrl	LSD	6
4.859	ctrl	LSD	6
42.778	ctrl	LSD	6
0.211	ctrl	LSD	6
42.461	ctrl	LSD	6
10.14	ctrl	LSD	6
4.119	ctrl	LSD	6
6.654	ctrl	LSD	6
0.317	ctrl	LSD	6
4.753	ctrl	LSD	6
0.211	ctrl	LSD	6
38.87	ctrl	LSD	6
13.098	ctrl	LSD	6
1.268	ctrl	LSD	6
1.796	ctrl	LSD	6
11.513	ctrl	LSD	7
1.796	ctrl	LSD	7
0.211	ctrl	LSD	7
0.317	ctrl	LSD	7
19.435	ctrl	LSD	7
14.893	ctrl	LSD	7
5.176	ctrl	LSD	7
1.162	ctrl	LSD	7
0.739	ctrl	LSD	7
3.486	ctrl	LSD	7
0.634	ctrl	LSD	7
0.211	ctrl	LSD	7
0.211	ctrl	LSD	7
0.845	ctrl	LSD	7
0.634	ctrl	LSD	7
1.796	ctrl	LSD	7
35.596	ctrl	LSD	7
18.168	ctrl	LSD	7
10.351	ctrl	LSD	7
38.87	ctrl	LSD	7
3.908	ctrl	LSD	7
18.168	ctrl	LSD	7
17.323	ctrl	LSD	7
0.211	ctrl	LSD	7
25.984	ctrl	LSD	7
0.317	ctrl	LSD	7
13.943	ctrl	LSD	7
10.668	ctrl	LSD	7
0.211	ctrl	LSD	7
0.845	ctrl	LSD	7
0.317	ctrl	LSD	7
0.634	ctrl	LSD	7
0.317	ctrl	LSD	7
0.211	ctrl	LSD	7
53.024	ctrl	LSD	7
93.478	ctrl	LSD	7
0.211	ctrl	LSD	7
38.236	ctrl	LSD	7
21.231	ctrl	LSD	7
0.211	ctrl	LSD	7
10.14	ctrl	LSD	7
29.681	ctrl	LSD	7
43.095	ctrl	LSD	7
0.211	ctrl	LSD	7
0.317	ctrl	LSD	7
0.211	ctrl	LSD	7
56.087	ctrl	LSD	7
0.951	ctrl	LSD	7
0.634	ctrl	LSD	7
0.211	ctrl	LSD	7
0.211	ctrl	LSD	7
90.732	ctrl	LSD	7
0.317	ctrl	LSD	7
0.634	ctrl	LSD	7
5.493	ctrl	LSD	7
0.739	ctrl	LSD	7
0.317	ctrl	LSD	7
0.211	ctrl	LSD	7
5.387	ctrl	LSD	7
0.211	ctrl	LSD	7
3.697	ctrl	LSD	7
74.571	ctrl	LSD	7
0.211	ctrl	LSD	7
0.317	ctrl	LSD	7
3.38	ctrl	LSD	7
0.528	ctrl	LSD	7
10.351	ctrl	LSD	7
0.317	ctrl	LSD	7
0.211	ctrl	LSD	7
0.634	ctrl	LSD	7
0.211	ctrl	LSD	7
14.682	ctrl	LSD	7
0.211	ctrl	LSD	7
0.423	ctrl	LSD	7
0.317	ctrl	LSD	7
2.324	ctrl	LSD	8
0.317	ctrl	LSD	8
0.528	ctrl	LSD	8
20.491	ctrl	LSD	8
0.845	ctrl	LSD	8
0.739	ctrl	LSD	8
48.271	ctrl	LSD	8
3.169	ctrl	LSD	8
13.203	ctrl	LSD	8
10.351	ctrl	LSD	8
1.268	ctrl	LSD	8
25.667	ctrl	LSD	8
13.52	ctrl	LSD	8
7.288	ctrl	LSD	8
0.634	ctrl	LSD	8
1.268	ctrl	LSD	8
35.807	ctrl	LSD	8
0.951	ctrl	LSD	8
46.264	ctrl	LSD	8
1.479	ctrl	LSD	8
0.211	ctrl	LSD	8
0.317	ctrl	LSD	8
0.211	ctrl	LSD	8
0.211	ctrl	LSD	8
71.086	ctrl	LSD	8
0.317	ctrl	LSD	8
0.317	ctrl	LSD	8
14.471	ctrl	LSD	8
0.211	ctrl	LSD	8
0.317	ctrl	LSD	8
0.211	ctrl	LSD	8
0.211	ctrl	LSD	8
0.317	ctrl	LSD	8
5.281	ctrl	LSD	8
16.689	ctrl	LSD	8
0.423	ctrl	LSD	8
4.014	ctrl	LSD	8
5.07	ctrl	LSD	8
13.626	ctrl	LSD	8
88.725	ctrl	LSD	8
0.211	ctrl	LSD	8
0.423	ctrl	LSD	8
33.272	ctrl	LSD	8
0.211	ctrl	LSD	8
52.179	ctrl	LSD	8
0.211	ctrl	LSD	8
11.091	ctrl	LSD	8
34.962	ctrl	LSD	8
0.423	ctrl	LSD	8
0.211	ctrl	LSD	8
0.211	ctrl	LSD	8
26.934	ctrl	LSD	8
0.317	ctrl	LSD	8
1.056	ctrl	LSD	8
0.951	ctrl	LSD	8
99.499	ctrl	LSD	8
91.999	ctrl	LSD	8
7.922	ctrl	LSD	8
2.535	ctrl	LSD	8
2.007	ctrl	LSD	8
3.274	ctrl	LSD	8
0.423	ctrl	LSD	8
0.211	ctrl	LSD	8
0.317	ctrl	LSD	8
41.088	ctrl	LSD	8
0.211	ctrl	LSD	8
0.317	ctrl	LSD	8
0.317	ctrl	LSD	8
0.528	ctrl	LSD	8
0.211	ctrl	LSD	8
32.11	ctrl	LSD	8
34.117	ctrl	LSD	8
0.211	ctrl	LSD	8
135.094	ctrl	LSD	8
0.211	ctrl	LSD	8
15.316	ctrl	LSD	8
0.211	ctrl	LSD	8
0.211	ctrl	LSD	8
4.859	ctrl	LSD	8
0.211	ctrl	LSD	8
0.423	ctrl	LSD	8
20.491	ctrl	LSD	9
2.324	ctrl	LSD	9
0.317	ctrl	LSD	9
33.483	ctrl	LSD	9
3.063	ctrl	LSD	9
7.711	ctrl	LSD	9
0.317	ctrl	LSD	9
0.211	ctrl	LSD	9
0.317	ctrl	LSD	9
0.317	ctrl	LSD	9
6.338	ctrl	LSD	9
6.126	ctrl	LSD	9
0.317	ctrl	LSD	9
8.767	ctrl	LSD	9
0.317	ctrl	LSD	9
145.551	ctrl	LSD	9
0.739	ctrl	LSD	9
0.317	ctrl	LSD	9
0.211	ctrl	LSD	9
0.317	ctrl	LSD	9
0.739	ctrl	LSD	9
0.845	ctrl	LSD	9
0.211	ctrl	LSD	9
1.056	ctrl	LSD	9
0.211	ctrl	LSD	9
3.063	ctrl	LSD	9
1.056	ctrl	LSD	9
1.479	ctrl	LSD	9
0.634	ctrl	LSD	9
0.211	ctrl	LSD	9
0.634	ctrl	LSD	9
16.794	ctrl	LSD	9
0.951	ctrl	LSD	9
7.816	ctrl	LSD	9
0.211	ctrl	LSD	9
5.176	ctrl	LSD	9
30.843	ctrl	LSD	9
0.211	ctrl	LSD	9
0.211	ctrl	LSD	9
0.528	ctrl	LSD	9
1.584	ctrl	LSD	9
14.259	ctrl	LSD	9
2.007	ctrl	LSD	9
2.746	ctrl	LSD	9
31.793	ctrl	LSD	9
2.113	ctrl	LSD	9
14.999	ctrl	LSD	9
0.211	ctrl	LSD	9
0.211	ctrl	LSD	9
0.739	ctrl	LSD	9
13.414	ctrl	LSD	9
0.211	ctrl	LSD	9
32.004	ctrl	LSD	9
0.634	ctrl	LSD	9
0.317	ctrl	LSD	9
0.211	ctrl	LSD	9
7.499	ctrl	LSD	9
29.997	ctrl	LSD	9
0.845	ctrl	LSD	9
34.962	ctrl	LSD	9
1.162	ctrl	LSD	9
1.796	ctrl	LSD	9
0.211	ctrl	LSD	9
70.98	ctrl	LSD	9
0.317	ctrl	LSD	9
4.331	ctrl	LSD	9
2.641	ctrl	LSD	9
5.704	ctrl	LSD	9
22.181	ctrl	LSD	9
14.893	ctrl	LSD	9
16.583	ctrl	LSD	9
3.591	ctrl	LSD	9
0.528	ctrl	LSD	9
6.549	ctrl	LSD	9
3.169	ctrl	LSD	9
0.211	ctrl	LSD	9
0.528	ctrl	LSD	9
0.211	ctrl	LSD	9
0.211	ctrl	LSD	9
0.317	ctrl	LSD	9
0.423	ctrl	LSD	9
0.317	ctrl	LSD	9
2.429	ctrl	LSD	9
0.634	ctrl	LSD	9
2.007	ctrl	LSD	9
39.926	ctrl	LSD	9
0.211	ctrl	LSD	9
0.211	ctrl	LSD	9
0.211	ctrl	LSD	9
10.246	ctrl	LSD	9
0.423	ctrl	LSD	9
0.211	ctrl	LSD	9
0.423	ctrl	LSD	9
0.211	ctrl	LSD	9
0.317	ctrl	LSD	9
0.423	ctrl	LSD	9
5.493	ctrl	LSD	9
0.211	ctrl	LSD	9
0.634	ctrl	LSD	9
0.317	ctrl	LSD	9
0.423	ctrl	LSD	9
0.211	ctrl	LSD	9
0.211	ctrl	LSD	9
0.211	ctrl	LSD	9
18.59	ctrl	HSD	10
40.56	ctrl	HSD	10
20.808	ctrl	HSD	10
0.317	ctrl	HSD	10
0.845	ctrl	HSD	10
5.809	ctrl	HSD	10
0.211	ctrl	HSD	10
29.153	ctrl	HSD	10
35.279	ctrl	HSD	10
0.211	ctrl	HSD	10
3.274	ctrl	HSD	10
30.631	ctrl	HSD	10
9.295	ctrl	HSD	10
0.211	ctrl	HSD	10
1.796	ctrl	HSD	10
39.609	ctrl	HSD	10
25.139	ctrl	HSD	10
0.423	ctrl	HSD	10
0.423	ctrl	HSD	10
2.429	ctrl	HSD	10
26.723	ctrl	HSD	10
0.211	ctrl	HSD	10
2.324	ctrl	HSD	10
0.211	ctrl	HSD	10
38.342	ctrl	HSD	10
0.211	ctrl	HSD	10
0.211	ctrl	HSD	10
27.251	ctrl	HSD	11
59.467	ctrl	HSD	11
0.211	ctrl	HSD	11
0.317	ctrl	HSD	11
33.8	ctrl	HSD	11
62.847	ctrl	HSD	11
51.123	ctrl	HSD	11
80.064	ctrl	HSD	11
0.739	ctrl	HSD	11
0.211	ctrl	HSD	11
0.211	ctrl	HSD	11
1.901	ctrl	HSD	11
11.936	ctrl	HSD	11
0.423	ctrl	HSD	11
0.528	ctrl	HSD	11
0.211	ctrl	HSD	11
0.739	ctrl	HSD	11
3.169	ctrl	HSD	11
62.213	ctrl	HSD	11
0.317	ctrl	HSD	11
0.423	ctrl	HSD	11
0.211	ctrl	HSD	11
0.211	ctrl	HSD	11
14.576	ctrl	HSD	11
0.317	ctrl	HSD	11
61.157	ctrl	HSD	11
0.211	ctrl	HSD	11
13.626	ctrl	HSD	11
1.373	ctrl	HSD	11
0.317	ctrl	HSD	11
0.211	ctrl	HSD	11
96.647	ctrl	HSD	11
0.951	ctrl	HSD	11
0.951	ctrl	HSD	11
0.211	ctrl	HSD	11
21.019	ctrl	HSD	11
0.211	ctrl	HSD	11
0.211	ctrl	HSD	11
0.211	ctrl	HSD	11
0.528	ctrl	HSD	11
0.211	ctrl	HSD	11
1.373	ctrl	HSD	11
7.922	ctrl	HSD	11
0.845	ctrl	HSD	11
0.528	ctrl	HSD	11
0.423	ctrl	HSD	11
0.211	ctrl	HSD	11
0.317	ctrl	HSD	11
22.393	ctrl	HSD	11
0.317	ctrl	HSD	11
5.176	ctrl	HSD	11
0.211	ctrl	HSD	11
150.833	ctrl	HSD	11
0.211	ctrl	HSD	11
0.317	ctrl	HSD	11
2.958	ctrl	HSD	11
2.641	ctrl	HSD	11
21.336	ctrl	HSD	11
168.155	ctrl	HSD	11
55.136	ctrl	HSD	11
3.38	ctrl	HSD	11
0.423	ctrl	HSD	11
0.317	ctrl	HSD	11
2.324	ctrl	HSD	11
3.063	ctrl	HSD	11
0.211	ctrl	HSD	11
0.211	ctrl	HSD	11
0.423	ctrl	HSD	11
0.211	ctrl	HSD	11
0.211	ctrl	HSD	11
0.211	ctrl	HSD	11
0.211	ctrl	HSD	11
0.211	ctrl	HSD	11
61.474	ctrl	HSD	12
0.317	ctrl	HSD	12
1.162	ctrl	HSD	12
34.434	ctrl	HSD	12
0.317	ctrl	HSD	12
0.211	ctrl	HSD	12
73.938	ctrl	HSD	12
0.211	ctrl	HSD	12
6.971	ctrl	HSD	12
0.211	ctrl	HSD	12
2.535	ctrl	HSD	12
10.668	ctrl	HSD	12
0.423	ctrl	HSD	12
10.351	ctrl	HSD	12
1.268	ctrl	HSD	12
0.739	ctrl	HSD	12
1.056	ctrl	HSD	12
21.548	ctrl	HSD	12
16.161	ctrl	HSD	12
10.14	ctrl	HSD	12
4.014	ctrl	HSD	12
57.038	ctrl	HSD	12
0.211	ctrl	HSD	12
7.816	ctrl	HSD	12
0.317	ctrl	HSD	12
22.604	ctrl	HSD	12
1.584	ctrl	HSD	12
4.859	ctrl	HSD	12
0.317	ctrl	HSD	12
2.324	ctrl	HSD	12
0.423	ctrl	HSD	12
9.189	ctrl	HSD	12
0.634	ctrl	HSD	12
0.211	ctrl	HSD	12
4.331	ctrl	HSD	12
55.242	ctrl	HSD	12
84.078	ctrl	HSD	12
0.211	ctrl	HSD	12
4.014	ctrl	HSD	12
35.068	ctrl	HSD	12
50.066	ctrl	HSD	12
22.393	ctrl	HSD	12
62.953	ctrl	HSD	12
3.591	ctrl	HSD	12
0.211	ctrl	HSD	12
0.634	ctrl	HSD	12
10.563	ctrl	HSD	12
6.443	ctrl	HSD	12
0.211	ctrl	HSD	12
0.317	ctrl	HSD	12
0.317	ctrl	HSD	12
48.271	ctrl	HSD	13
133.933	ctrl	HSD	13
131.081	ctrl	HSD	13
1.479	ctrl	HSD	13
0.423	ctrl	HSD	13
20.069	ctrl	HSD	13
0.423	ctrl	HSD	13
0.317	ctrl	HSD	13
74.466	ctrl	HSD	13
0.423	ctrl	HSD	13
0.317	ctrl	HSD	13
0.634	ctrl	HSD	13
0.211	ctrl	HSD	13
23.026	ctrl	HSD	13
0.317	ctrl	HSD	13
0.317	ctrl	HSD	13
1.584	ctrl	HSD	13
0.211	ctrl	HSD	13
82.704	ctrl	HSD	13
179.246	ctrl	HSD	13
17.006	ctrl	HSD	13
0.211	ctrl	HSD	13
5.809	ctrl	HSD	13
14.893	ctrl	HSD	13
0.211	ctrl	HSD	13
0.211	ctrl	HSD	13
0.423	ctrl	HSD	13
0.211	ctrl	HSD	13
55.348	ctrl	HSD	13
212.729	ctrl	HSD	13
0.211	ctrl	HSD	13
125.377	ctrl	HSD	13
2.218	ctrl	HSD	13
0.211	ctrl	HSD	13
10.879	ctrl	HSD	13
98.865	ctrl	HSD	13
0.211	ctrl	HSD	13
4.542	ctrl	HSD	13
0.423	ctrl	HSD	13
52.813	ctrl	HSD	13
4.648	ctrl	HSD	13
0.423	ctrl	HSD	13
0.211	ctrl	HSD	13
0.634	ctrl	HSD	13
2.535	ctrl	HSD	13
0.317	ctrl	HSD	13
0.211	ctrl	HSD	13
0.211	ctrl	HSD	13
115.343	ctrl	HSD	14
0.739	ctrl	HSD	14
37.814	ctrl	HSD	14
0.211	ctrl	HSD	14
0.211	ctrl	HSD	14
0.317	ctrl	HSD	14
0.423	ctrl	HSD	14
2.007	ctrl	HSD	14
9.612	ctrl	HSD	14
0.211	ctrl	HSD	14
64.114	ctrl	HSD	14
12.147	ctrl	HSD	14
0.211	ctrl	HSD	14
15.21	ctrl	HSD	14
0.211	ctrl	HSD	14
16.161	ctrl	HSD	14
8.978	ctrl	HSD	14
17.006	ctrl	HSD	14
25.773	ctrl	HSD	14
22.287	ctrl	HSD	14
37.497	ctrl	HSD	14
0.317	ctrl	HSD	14
1.69	ctrl	HSD	14
0.211	ctrl	HSD	14
5.07	ctrl	HSD	14
0.317	ctrl	HSD	14
0.211	ctrl	HSD	14
11.724	ctrl	HSD	14
1.584	ctrl	HSD	14
0.317	ctrl	HSD	14
11.83	ctrl	HSD	14
4.648	ctrl	HSD	14
0.211	ctrl	HSD	14
2.746	ctrl	HSD	14
25.667	ctrl	HSD	14
17.323	ctrl	HSD	14
50.278	ctrl	HSD	14
0.317	ctrl	HSD	14
0.211	ctrl	HSD	14
6.021	ctrl	HSD	14
0.211	ctrl	HSD	14
15.316	ctrl	HSD	14
0.317	ctrl	HSD	14
17.639	ctrl	HSD	14
1.69	ctrl	HSD	14
0.211	ctrl	HSD	14
3.169	ctrl	HSD	14
0.528	ctrl	HSD	14
85.768	ctrl	HSD	14
0.211	ctrl	HSD	14
0.317	ctrl	HSD	14
5.387	ctrl	HSD	14
0.211	ctrl	HSD	14
3.486	ctrl	HSD	14
0.317	ctrl	HSD	14
0.317	ctrl	HSD	14
0.739	ctrl	HSD	14
0.317	ctrl	HSD	14
4.964	ctrl	HSD	14
0.423	ctrl	HSD	14
12.464	ctrl	HSD	14
2.007	ctrl	HSD	14
1.479	ctrl	HSD	14
0.211	ctrl	HSD	14
0.211	ctrl	HSD	14
43.518	ctrl	HSD	14
0.317	ctrl	HSD	14
0.528	ctrl	HSD	14
0.634	ctrl	HSD	14
26.618	ctrl	HSD	14
0.423	ctrl	HSD	14
5.915	ctrl	HSD	14
0.423	ctrl	HSD	14
0.211	ctrl	HSD	14
3.486	ctrl	HSD	14
0.211	ctrl	HSD	14
132.982	ctrl	HSD	14
12.253	ctrl	HSD	14
25.561	ctrl	HSD	14
64.854	ctrl	HSD	14
0.211	ctrl	HSD	14
0.317	ctrl	HSD	14
0.528	ctrl	HSD	14
2.852	ctrl	HSD	14
156.325	ctrl	HSD	15
0.211	ctrl	HSD	15
0.423	ctrl	HSD	15
0.211	ctrl	HSD	15
3.063	ctrl	HSD	15
125.271	ctrl	HSD	15
0.211	ctrl	HSD	15
0.211	ctrl	HSD	15
51.017	ctrl	HSD	15
0.317	ctrl	HSD	15
0.423	ctrl	HSD	15
0.211	ctrl	HSD	15
0.211	ctrl	HSD	15
0.211	ctrl	HSD	15
0.211	ctrl	HSD	15
81.859	ctrl	HSD	15
47.848	ctrl	HSD	15
4.436	ctrl	HSD	15
186.851	ctrl	HSD	15
0.423	ctrl	HSD	15
0.211	ctrl	HSD	15
19.013	ctrl	HSD	15
0.634	ctrl	HSD	15
0.211	ctrl	HSD	15
0.211	ctrl	HSD	15
92.316	ctrl	HSD	15
9.506	ctrl	HSD	15
3.486	ctrl	HSD	15
0.211	ctrl	HSD	15
0.528	ctrl	HSD	15
5.176	ctrl	HSD	15
7.499	ctrl	HSD	15
0.211	ctrl	HSD	15
0.211	ctrl	HSD	16
0.317	ctrl	HSD	16
67.706	ctrl	HSD	16
23.132	ctrl	HSD	16
16.266	ctrl	HSD	16
32.004	ctrl	HSD	16
0.317	ctrl	HSD	16
0.211	ctrl	HSD	16
56.193	ctrl	HSD	16
0.211	ctrl	HSD	16
0.317	ctrl	HSD	16
0.423	ctrl	HSD	16
2.641	ctrl	HSD	16
0.634	ctrl	HSD	16
0.211	ctrl	HSD	16
0.317	ctrl	HSD	16
0.528	ctrl	HSD	16
0.528	ctrl	HSD	16
1.056	ctrl	HSD	16
0.211	ctrl	HSD	16
0.211	ctrl	HSD	16
1.268	ctrl	HSD	16
0.845	ctrl	HSD	16
0.845	ctrl	HSD	16
57.354	ctrl	HSD	16
1.162	ctrl	HSD	16
0.423	ctrl	HSD	16
0.211	ctrl	HSD	16
0.211	ctrl	HSD	16
0.211	ctrl	HSD	16
5.176	ctrl	HSD	16
4.542	ctrl	HSD	16
0.423	ctrl	HSD	16
4.647	ctrl	HSD	16
0.528	ctrl	HSD	16
0.211	ctrl	HSD	16
0.211	ctrl	HSD	16
0.317	ctrl	HSD	16
1.056	ctrl	HSD	16
0.211	ctrl	HSD	16
0.211	ctrl	HSD	16
0.211	ctrl	HSD	16
5.493	ctrl	HSD	16
0.211	ctrl	HSD	16
1.162	ctrl	HSD	16
3.063	ctrl	HSD	16
0.423	ctrl	HSD	16
151.783	ctrl	HSD	16
0.211	ctrl	HSD	16
0.211	ctrl	HSD	16
0.211	ctrl	HSD	16
1.373	ctrl	HSD	16
2.113	ctrl	HSD	16
0.423	ctrl	HSD	16
0.317	ctrl	HSD	16
0.739	ctrl	HSD	16
0.317	ctrl	HSD	16
2.746	ctrl	HSD	16
0.211	ctrl	HSD	16
6.021	ctrl	HSD	16
0.211	ctrl	HSD	16
88.936	ctrl	HSD	16
0.317	ctrl	HSD	16
0.211	ctrl	HSD	16
5.598	ctrl	HSD	16
1.69	ctrl	HSD	16
6.76	ctrl	HSD	16
122.736	ctrl	HSD	16
2.113	ctrl	HSD	16
1.796	ctrl	HSD	16
39.081	ctrl	HSD	16
50.489	ctrl	HSD	16
2.746	ctrl	HSD	16
1.584	ctrl	HSD	16
0.317	ctrl	HSD	16
25.244	ctrl	HSD	16
1.69	ctrl	HSD	16
0.317	ctrl	HSD	16
1.584	ctrl	HSD	16
0.211	ctrl	HSD	16
3.38	ctrl	HSD	16
0.211	ctrl	HSD	16
0.211	ctrl	HSD	16
0.211	ctrl	HSD	16
102.668	ctrl	HSD	17
0.211	ctrl	HSD	17
2.113	ctrl	HSD	17
1.584	ctrl	HSD	17
2.007	ctrl	HSD	17
1.268	ctrl	HSD	17
0.211	ctrl	HSD	17
0.739	ctrl	HSD	17
0.317	ctrl	HSD	17
2.958	ctrl	HSD	17
39.081	ctrl	HSD	17
0.211	ctrl	HSD	17
2.113	ctrl	HSD	17
2.746	ctrl	HSD	17
0.211	ctrl	HSD	17
3.38	ctrl	HSD	17
1.056	ctrl	HSD	17
0.317	ctrl	HSD	17
17.217	ctrl	HSD	17
7.922	ctrl	HSD	17
1.69	ctrl	HSD	17
6.971	ctrl	HSD	17
0.211	ctrl	HSD	17
2.007	ctrl	HSD	17
3.591	ctrl	HSD	17
2.324	ctrl	HSD	17
1.901	ctrl	HSD	17
1.796	ctrl	HSD	17
2.535	ctrl	HSD	17
118.3	ctrl	HSD	17
1.69	ctrl	HSD	17
7.077	ctrl	HSD	17
2.324	ctrl	HSD	17
0.951	ctrl	HSD	17
0.211	ctrl	HSD	17
2.958	ctrl	HSD	17
3.169	ctrl	HSD	17
3.591	ctrl	HSD	17
4.014	ctrl	HSD	17
0.211	ctrl	HSD	17
0.211	ctrl	HSD	17
1.268	ctrl	HSD	17
1.69	ctrl	HSD	17
0.211	ctrl	HSD	17
4.436	ctrl	HSD	17
0.211	ctrl	HSD	17
0.211	ctrl	HSD	17
0.739	ctrl	HSD	17
3.697	ctrl	HSD	17
1.584	ctrl	HSD	17
0.528	ctrl	HSD	17
0.634	ctrl	HSD	17
0.211	ctrl	HSD	17
0.423	ctrl	HSD	17
0.211	ctrl	HSD	17
2.113	ctrl	HSD	17
1.268	ctrl	HSD	17
6.76	ctrl	HSD	17
5.387	ctrl	HSD	17
0.423	ctrl	HSD	17
0.528	ctrl	HSD	17
0.211	ctrl	HSD	17
3.063	ctrl	HSD	17
0.211	ctrl	HSD	17
0.211	ctrl	HSD	17
0.845	ctrl	HSD	17
4.331	ctrl	HSD	17
1.268	ctrl	HSD	17
0.211	ctrl	HSD	17
3.908	ctrl	HSD	17
0.211	ctrl	HSD	17
0.317	ctrl	HSD	17
3.38	ctrl	HSD	17
0.211	ctrl	HSD	17
1.479	ctrl	HSD	17
2.852	ctrl	HSD	17
2.218	ctrl	HSD	17
1.69	ctrl	HSD	17
22.815	ctrl	HSD	17
14.576	ctrl	HSD	17
109.956	ctrl	HSD	17
0.211	ctrl	HSD	17
2.429	ctrl	HSD	17
0.211	ctrl	HSD	17
0.634	ctrl	HSD	17
2.007	ctrl	HSD	17
5.915	ctrl	HSD	17
2.852	ctrl	HSD	17
0.528	ctrl	HSD	17
0.739	ctrl	HSD	17
0.317	ctrl	HSD	17
0.211	ctrl	HSD	17
0.528	ctrl	HSD	17
1.162	ctrl	HSD	17
48.165	ctrl	HSD	17
0.211	ctrl	HSD	17
8.239	ctrl	HSD	17
3.274	ctrl	HSD	17
1.901	ctrl	HSD	17
1.584	ctrl	HSD	17
0.528	ctrl	HSD	17
3.908	ctrl	HSD	17
0.317	ctrl	HSD	17
0.211	ctrl	HSD	17
6.654	ctrl	HSD	17
0.423	ctrl	HSD	17
12.041	ctrl	HSD	17
0.211	ctrl	HSD	17
0.211	ctrl	HSD	17
0.634	ctrl	HSD	17
0.211	ctrl	HSD	17
0.423	ctrl	HSD	17
0.317	ctrl	HSD	17
3.169	ctrl	HSD	17
4.542	ctrl	HSD	17
0.845	ctrl	HSD	17
0.211	ctrl	HSD	17
0.317	ctrl	HSD	17
0.211	ctrl	HSD	17
0.211	ctrl	HSD	17
0.211	ctrl	HSD	17
59.044	ctrl	HSD	17
0.211	ctrl	HSD	17
1.373	ctrl	HSD	17
0.634	ctrl	HSD	17
101.189	ctrl	HSD	17
0.634	ctrl	HSD	17
0.211	ctrl	HSD	17
0.423	ctrl	HSD	17
0.317	ctrl	HSD	17
0.423	ctrl	HSD	17
0.211	ctrl	HSD	17
1.268	ctrl	HSD	17
12.992	ctrl	HSD	17
0.317	ctrl	HSD	17
3.486	ctrl	HSD	17
0.317	ctrl	HSD	17
0.211	ctrl	HSD	17
6.971	ctrl	HSD	17
0.423	ctrl	HSD	17
1.268	ctrl	HSD	17
6.021	ctrl	HSD	17
0.634	ctrl	HSD	17
0.211	ctrl	HSD	17
0.211	ctrl	HSD	17
0.211	ctrl	HSD	17
0.845	ctrl	HSD	17
0.845	ctrl	HSD	17
0.634	ctrl	HSD	17
1.479	ctrl	HSD	17
0.211	ctrl	HSD	17
2.535	ctrl	HSD	17
0.211	ctrl	HSD	17
0.211	ctrl	HSD	17
22.498	ctrl	HSD	17
0.317	ctrl	HSD	17
11.196	ctrl	HSD	17
0.211	ctrl	HSD	17
0.211	ctrl	HSD	17
0.211	ctrl	HSD	17
0.211	ctrl	HSD	17
57.46	ctrl	HSD	17
0.951	ctrl	HSD	17
1.69	ctrl	HSD	17
6.443	ctrl	HSD	17
0.317	ctrl	HSD	17
0.211	ctrl	HSD	17
2.007	ctrl	HSD	17
3.908	ctrl	HSD	17
0.211	ctrl	HSD	17
0.634	ctrl	HSD	17
0.423	ctrl	HSD	17
0.423	ctrl	HSD	17
0.634	ctrl	HSD	17
0.211	ctrl	HSD	17
1.584	ctrl	HSD	17
0.211	ctrl	HSD	17
0.528	ctrl	HSD	18
1.479	ctrl	HSD	18
0.423	ctrl	HSD	18
0.211	ctrl	HSD	18
49.01	ctrl	HSD	18
35.913	ctrl	HSD	18
1.162	ctrl	HSD	18
0.423	ctrl	HSD	18
10.14	ctrl	HSD	18
0.211	ctrl	HSD	18
37.391	ctrl	HSD	18
118.194	ctrl	HSD	18
1.69	ctrl	HSD	18
1.162	ctrl	HSD	18
0.317	ctrl	HSD	18
1.056	ctrl	HSD	18
9.401	ctrl	HSD	18
0.423	ctrl	HSD	18
0.211	ctrl	HSD	18
3.486	ctrl	HSD	18
11.408	ctrl	HSD	18
0.211	ctrl	HSD	18
6.549	ctrl	HSD	18
0.211	ctrl	HSD	18
5.387	ctrl	HSD	18
5.07	ctrl	HSD	18
0.211	ctrl	HSD	18
2.746	ctrl	HSD	18
0.845	ctrl	HSD	18
6.021	ctrl	HSD	18
3.803	ctrl	HSD	18
3.803	ctrl	HSD	18
49.961	ctrl	HSD	18
0.317	ctrl	HSD	18
0.211	ctrl	HSD	18
0.739	ctrl	HSD	18
0.317	ctrl	HSD	18
0.528	ctrl	HSD	18
3.803	ctrl	HSD	18
5.281	ctrl	HSD	18
0.211	ctrl	HSD	18
0.211	ctrl	HSD	18
3.169	ctrl	HSD	18
0.211	ctrl	HSD	18
0.211	ctrl	HSD	18
0.317	ctrl	HSD	18
0.317	ctrl	HSD	18
0.211	ctrl	HSD	18
53.446	ctrl	HSD	18
0.211	ctrl	HSD	18
0.211	ctrl	HSD	18
0.211	ctrl	HSD	18
6.232	ctrl	HSD	18
0.211	ctrl	HSD	18
0.211	ctrl	HSD	18
0.423	ctrl	HSD	18
5.809	ctrl	HSD	18
2.852	ctrl	HSD	18
0.211	ctrl	HSD	18
6.76	ctrl	HSD	18
1.901	ctrl	HSD	18
24.188	ctrl	HSD	18
1.056	ctrl	HSD	18
0.211	ctrl	HSD	18
60.734	ctrl	HSD	18
5.493	ctrl	HSD	18
1.056	ctrl	HSD	18
0.951	ctrl	HSD	18
0.528	ctrl	HSD	18
0.211	ctrl	HSD	18
1.268	ctrl	HSD	18
1.162	ctrl	HSD	18
0.845	ctrl	HSD	18
0.211	ctrl	HSD	18
12.781	ctrl	HSD	18
0.211	ctrl	HSD	18
0.211	ctrl	HSD	18
2.958	ctrl	HSD	18
0.317	ctrl	HSD	18
6.549	ctrl	HSD	18
4.964	ctrl	HSD	18
0.317	ctrl	HSD	18
4.436	ctrl	HSD	18
0.211	ctrl	HSD	18
8.027	ctrl	HSD	18
4.542	ctrl	HSD	18
20.808	ctrl	HSD	18
0.634	ctrl	HSD	18
0.317	ctrl	HSD	18
10.14	ctrl	HSD	18
3.486	ctrl	HSD	18
0.211	ctrl	HSD	18
0.211	ctrl	HSD	18
0.845	ctrl	HSD	18
18.907	grn	LSD	19
38.236	grn	LSD	19
7.077	grn	LSD	19
1.479	grn	LSD	19
32.321	grn	LSD	19
36.441	grn	LSD	19
2.852	grn	LSD	19
0.317	grn	LSD	19
2.958	grn	LSD	19
3.486	grn	LSD	19
11.302	grn	LSD	19
2.535	grn	LSD	19
14.154	grn	LSD	19
0.317	grn	LSD	19
0.317	grn	LSD	19
0.528	grn	LSD	19
17.745	grn	LSD	19
1.056	grn	LSD	19
0.211	grn	LSD	19
0.845	grn	LSD	19
20.808	grn	LSD	19
3.063	grn	LSD	19
0.211	grn	LSD	19
12.992	grn	LSD	19
0.634	grn	LSD	19
4.014	grn	LSD	19
6.021	grn	LSD	19
34.856	grn	LSD	19
0.317	grn	LSD	19
1.268	grn	LSD	19
20.597	grn	LSD	19
26.089	grn	LSD	19
1.584	grn	LSD	19
9.401	grn	LSD	19
29.469	grn	LSD	19
10.246	grn	LSD	19
0.951	grn	LSD	19
3.591	grn	LSD	19
37.919	grn	LSD	19
5.493	grn	LSD	19
35.49	grn	LSD	20
15.738	grn	LSD	20
5.493	grn	LSD	20
18.801	grn	LSD	20
16.161	grn	LSD	20
3.486	grn	LSD	20
9.823	grn	LSD	20
14.576	grn	LSD	20
0.211	grn	LSD	20
25.244	grn	LSD	20
0.211	grn	LSD	20
1.162	grn	LSD	20
25.878	grn	LSD	20
0.211	grn	LSD	20
0.317	grn	LSD	20
5.176	grn	LSD	20
7.922	grn	LSD	20
3.169	grn	LSD	20
6.021	grn	LSD	20
2.324	grn	LSD	20
2.641	grn	LSD	20
4.331	grn	LSD	20
15.633	grn	LSD	20
0.528	grn	LSD	20
0.423	grn	LSD	20
4.225	grn	LSD	20
8.133	grn	LSD	20
0.317	grn	LSD	20
2.535	grn	LSD	20
0.423	grn	LSD	20
9.189	grn	LSD	20
0.951	grn	LSD	20
0.211	grn	LSD	20
5.176	grn	LSD	20
2.113	grn	LSD	20
6.338	grn	LSD	20
5.493	grn	LSD	20
2.852	grn	LSD	20
14.999	grn	LSD	20
2.218	grn	LSD	20
1.162	grn	LSD	20
24.294	grn	LSD	20
5.176	grn	LSD	20
0.211	grn	LSD	20
3.908	grn	LSD	20
0.211	grn	LSD	20
26.723	grn	LSD	20
30.526	grn	LSD	20
3.063	grn	LSD	20
0.211	grn	LSD	20
35.913	grn	LSD	20
5.387	grn	LSD	20
3.169	grn	LSD	20
0.423	grn	LSD	20
44.257	grn	LSD	20
21.759	grn	LSD	20
0.211	grn	LSD	20
26.512	grn	LSD	20
0.423	grn	LSD	20
3.591	grn	LSD	20
0.317	grn	LSD	20
4.436	grn	LSD	20
42.039	grn	LSD	20
1.796	grn	LSD	20
0.739	grn	LSD	21
26.089	grn	LSD	21
23.026	grn	LSD	21
28.624	grn	LSD	21
26.723	grn	LSD	21
22.393	grn	LSD	21
0.211	grn	LSD	21
2.429	grn	LSD	21
0.211	grn	LSD	21
59.995	grn	LSD	21
1.479	grn	LSD	21
26.301	grn	LSD	21
36.652	grn	LSD	21
40.983	grn	LSD	21
25.244	grn	LSD	21
14.048	grn	LSD	21
0.211	grn	LSD	21
47.531	grn	LSD	21
19.963	grn	LSD	21
7.394	grn	LSD	21
14.682	grn	LSD	21
0.211	grn	LSD	21
6.971	grn	LSD	21
0.211	grn	LSD	21
7.077	grn	LSD	21
6.76	grn	LSD	21
25.456	grn	LSD	21
9.084	grn	LSD	21
12.147	grn	LSD	21
1.162	grn	LSD	21
0.317	grn	LSD	21
18.168	grn	LSD	21
0.317	grn	LSD	21
1.479	grn	LSD	21
1.268	grn	LSD	21
2.535	grn	LSD	21
0.423	grn	LSD	21
0.317	grn	LSD	21
0.211	grn	LSD	21
0.211	grn	LSD	21
2.958	grn	LSD	21
1.162	grn	LSD	21
10.034	grn	LSD	21
0.211	grn	LSD	21
0.634	grn	LSD	21
17.428	grn	LSD	21
1.584	grn	LSD	21
9.823	grn	LSD	21
11.091	grn	LSD	21
10.457	grn	LSD	21
4.225	grn	LSD	21
13.309	grn	LSD	21
0.317	grn	LSD	21
10.774	grn	LSD	21
45.63	grn	LSD	21
4.436	grn	LSD	21
0.211	grn	LSD	21
7.711	grn	LSD	22
15.21	grn	LSD	22
2.746	grn	LSD	22
3.591	grn	LSD	22
0.634	grn	LSD	22
52.812	grn	LSD	22
8.556	grn	LSD	22
0.528	grn	LSD	22
13.098	grn	LSD	22
0.845	grn	LSD	22
0.845	grn	LSD	22
0.528	grn	LSD	22
0.423	grn	LSD	22
0.211	grn	LSD	22
4.119	grn	LSD	22
0.211	grn	LSD	22
3.697	grn	LSD	22
0.951	grn	LSD	22
2.641	grn	LSD	22
1.162	grn	LSD	22
2.429	grn	LSD	22
20.069	grn	LSD	22
0.423	grn	LSD	22
1.796	grn	LSD	22
8.556	grn	LSD	22
2.852	grn	LSD	22
3.274	grn	LSD	22
14.471	grn	LSD	22
0.211	grn	LSD	22
38.87	grn	LSD	22
0.423	grn	LSD	22
0.423	grn	LSD	22
7.816	grn	LSD	22
0.211	grn	LSD	22
0.211	grn	LSD	22
0.423	grn	LSD	22
0.211	grn	LSD	22
12.464	grn	LSD	22
0.317	grn	LSD	22
2.113	grn	LSD	22
19.541	grn	LSD	22
0.634	grn	LSD	22
0.423	grn	LSD	22
18.907	grn	LSD	22
24.083	grn	LSD	22
0.317	grn	LSD	22
12.569	grn	LSD	22
4.542	grn	LSD	22
0.211	grn	LSD	22
1.056	grn	LSD	22
7.605	grn	LSD	22
0.211	grn	LSD	22
12.041	grn	LSD	22
1.162	grn	LSD	22
17.428	grn	LSD	22
0.317	grn	LSD	22
12.147	grn	LSD	22
0.317	grn	LSD	22
0.211	grn	LSD	22
0.317	grn	LSD	22
0.211	grn	LSD	22
1.056	grn	LSD	22
0.423	grn	LSD	22
13.943	grn	LSD	22
0.634	grn	LSD	22
2.007	grn	LSD	22
9.401	grn	LSD	22
2.746	grn	LSD	22
0.423	grn	LSD	22
0.845	grn	LSD	22
37.497	grn	LSD	22
6.971	grn	LSD	22
0.317	grn	LSD	22
0.211	grn	LSD	22
15.633	grn	LSD	23
32.216	grn	LSD	23
10.351	grn	LSD	23
7.922	grn	LSD	23
0.317	grn	LSD	23
0.739	grn	LSD	23
0.211	grn	LSD	23
0.423	grn	LSD	23
0.423	grn	LSD	23
3.803	grn	LSD	23
0.211	grn	LSD	23
0.211	grn	LSD	23
0.845	grn	LSD	23
5.281	grn	LSD	23
0.423	grn	LSD	23
0.528	grn	LSD	23
0.211	grn	LSD	23
0.211	grn	LSD	23
0.211	grn	LSD	23
0.423	grn	LSD	23
3.486	grn	LSD	23
0.211	grn	LSD	23
1.796	grn	LSD	23
0.528	grn	LSD	23
11.302	grn	LSD	23
0.211	grn	LSD	23
13.52	grn	LSD	23
2.958	grn	LSD	23
1.373	grn	LSD	23
4.119	grn	LSD	23
1.901	grn	LSD	23
0.845	grn	LSD	23
0.211	grn	LSD	23
0.211	grn	LSD	23
0.211	grn	LSD	23
8.661	grn	LSD	23
0.211	grn	LSD	23
2.113	grn	LSD	23
0.634	grn	LSD	23
0.634	grn	LSD	23
0.211	grn	LSD	23
0.211	grn	LSD	23
7.605	grn	LSD	23
8.873	grn	LSD	23
8.661	grn	LSD	23
2.641	grn	LSD	23
0.528	grn	LSD	23
0.211	grn	LSD	23
0.211	grn	LSD	23
3.486	grn	LSD	23
0.211	grn	LSD	23
0.211	grn	LSD	23
2.641	grn	LSD	23
2.641	grn	LSD	23
0.317	grn	LSD	23
9.506	grn	LSD	23
0.211	grn	LSD	23
0.317	grn	LSD	23
2.746	grn	LSD	23
0.423	grn	LSD	23
0.211	grn	LSD	23
0.211	grn	LSD	23
0.211	grn	LSD	23
0.211	grn	LSD	23
9.506	grn	LSD	23
0.211	grn	LSD	23
0.528	grn	LSD	23
0.211	grn	LSD	23
29.469	grn	LSD	23
2.007	grn	LSD	23
0.423	grn	LSD	23
0.211	grn	LSD	23
0.211	grn	LSD	23
0.845	grn	LSD	23
17.111	grn	LSD	23
0.211	grn	LSD	23
0.739	grn	LSD	23
0.211	grn	LSD	23
0.317	grn	LSD	23
2.113	grn	LSD	23
6.338	grn	LSD	23
9.823	grn	LSD	23
2.958	grn	LSD	23
3.697	grn	LSD	23
2.007	grn	LSD	23
38.447	grn	LSD	23
0.211	grn	LSD	23
0.211	grn	LSD	23
0.211	grn	LSD	23
0.211	grn	LSD	23
0.211	grn	LSD	23
0.951	grn	LSD	23
0.211	grn	LSD	23
0.528	grn	LSD	23
0.211	grn	LSD	23
6.866	grn	LSD	24
0.211	grn	LSD	24
0.211	grn	LSD	24
8.873	grn	LSD	24
8.133	grn	LSD	24
60.312	grn	LSD	24
13.52	grn	LSD	24
19.012	grn	LSD	24
0.211	grn	LSD	24
0.317	grn	LSD	24
0.739	grn	LSD	24
0.845	grn	LSD	24
23.449	grn	LSD	24
11.83	grn	LSD	24
4.647	grn	LSD	24
0.634	grn	LSD	24
0.317	grn	LSD	24
8.239	grn	LSD	24
0.317	grn	LSD	24
0.211	grn	LSD	24
26.618	grn	LSD	24
0.634	grn	LSD	24
0.423	grn	LSD	24
0.211	grn	LSD	24
1.056	grn	LSD	24
0.317	grn	LSD	24
0.317	grn	LSD	24
0.211	grn	LSD	24
41.088	grn	LSD	24
6.232	grn	LSD	24
0.317	grn	LSD	24
11.83	grn	LSD	24
0.845	grn	LSD	24
0.317	grn	LSD	24
3.063	grn	LSD	24
0.211	grn	LSD	24
0.211	grn	LSD	24
34.011	grn	LSD	24
13.414	grn	LSD	24
0.317	grn	LSD	24
0.211	grn	LSD	24
0.211	grn	LSD	24
0.211	grn	LSD	24
0.211	grn	LSD	24
0.423	grn	LSD	24
12.041	grn	LSD	24
30.42	grn	LSD	24
0.211	grn	LSD	24
0.211	grn	LSD	24
0.317	grn	LSD	24
2.218	grn	LSD	24
0.317	grn	LSD	24
8.45	grn	LSD	24
8.661	grn	LSD	24
0.423	grn	LSD	24
8.661	grn	LSD	24
0.211	grn	LSD	24
0.317	grn	LSD	24
8.978	grn	LSD	24
0.317	grn	LSD	24
0.211	grn	LSD	24
0.211	grn	LSD	24
0.211	grn	LSD	24
0.211	grn	LSD	24
0.211	grn	LSD	24
30.631	grn	LSD	24
1.69	grn	LSD	24
11.936	grn	LSD	24
24.716	grn	LSD	24
0.739	grn	LSD	24
0.211	grn	LSD	24
37.074	grn	LSD	24
0.211	grn	LSD	24
1.373	grn	LSD	24
0.528	grn	LSD	24
19.118	grn	LSD	24
0.317	grn	LSD	24
0.211	grn	LSD	24
0.317	grn	LSD	24
45.736	grn	LSD	25
17.956	grn	LSD	25
0.211	grn	LSD	25
6.654	grn	LSD	25
0.211	grn	LSD	25
27.146	grn	LSD	25
6.126	grn	LSD	25
2.958	grn	LSD	25
1.796	grn	LSD	25
21.864	grn	LSD	25
5.176	grn	LSD	25
22.815	grn	LSD	25
0.211	grn	LSD	25
0.423	grn	LSD	25
1.901	grn	LSD	25
0.211	grn	LSD	25
0.317	grn	LSD	25
0.634	grn	LSD	25
0.211	grn	LSD	25
2.958	grn	LSD	25
0.317	grn	LSD	25
21.231	grn	LSD	25
0.528	grn	LSD	25
21.125	grn	LSD	25
2.641	grn	LSD	25
3.486	grn	LSD	25
1.69	grn	LSD	25
2.852	grn	LSD	25
1.584	grn	LSD	25
0.211	grn	LSD	25
1.373	grn	LSD	25
37.391	grn	LSD	25
43.834	grn	LSD	25
14.893	grn	LSD	25
0.528	grn	LSD	25
28.202	grn	LSD	25
2.535	grn	LSD	25
0.951	grn	LSD	25
0.423	grn	LSD	25
3.169	grn	LSD	25
0.317	grn	LSD	25
1.796	grn	LSD	25
2.007	grn	LSD	25
0.423	grn	LSD	25
3.591	grn	LSD	25
13.943	grn	LSD	25
2.113	grn	LSD	25
0.634	grn	LSD	25
0.211	grn	LSD	25
0.211	grn	LSD	25
1.796	grn	LSD	25
0.211	grn	LSD	25
0.317	grn	LSD	25
37.18	grn	LSD	25
32.321	grn	LSD	25
19.963	grn	LSD	25
0.423	grn	LSD	25
6.971	grn	LSD	25
0.211	grn	LSD	25
0.211	grn	LSD	25
13.943	grn	LSD	25
0.634	grn	LSD	25
0.211	grn	LSD	25
0.211	grn	LSD	25
0.317	grn	LSD	26
3.063	grn	LSD	26
0.528	grn	LSD	26
0.211	grn	LSD	26
0.317	grn	LSD	26
0.634	grn	LSD	26
0.211	grn	LSD	26
0.423	grn	LSD	26
2.746	grn	LSD	26
0.423	grn	LSD	26
0.211	grn	LSD	26
56.404	grn	LSD	26
0.211	grn	LSD	26
0.423	grn	LSD	26
3.063	grn	LSD	26
0.423	grn	LSD	26
0.423	grn	LSD	26
10.668	grn	LSD	26
0.528	grn	LSD	26
1.373	grn	LSD	26
0.423	grn	LSD	26
0.211	grn	LSD	26
0.423	grn	LSD	26
3.486	grn	LSD	26
0.423	grn	LSD	26
1.901	grn	LSD	26
0.211	grn	LSD	26
0.211	grn	LSD	26
0.211	grn	LSD	26
7.183	grn	LSD	26
4.436	grn	LSD	26
0.211	grn	LSD	26
0.317	grn	LSD	26
2.429	grn	LSD	26
1.373	grn	LSD	26
10.774	grn	LSD	26
0.317	grn	LSD	26
20.386	grn	LSD	26
1.69	grn	LSD	26
1.162	grn	LSD	26
0.211	grn	LSD	26
4.436	grn	LSD	26
0.423	grn	LSD	26
7.922	grn	LSD	26
0.211	grn	LSD	26
2.852	grn	LSD	26
0.211	grn	LSD	26
11.302	grn	LSD	26
0.423	grn	LSD	26
0.211	grn	LSD	26
0.423	grn	LSD	26
15.21	grn	LSD	26
0.739	grn	LSD	26
0.211	grn	LSD	26
0.423	grn	LSD	26
11.724	grn	LSD	26
5.915	grn	LSD	26
0.211	grn	LSD	26
8.239	grn	LSD	26
38.764	grn	LSD	26
76.05	grn	LSD	26
0.845	grn	LSD	26
0.317	grn	LSD	26
0.317	grn	LSD	26
25.033	grn	LSD	26
0.317	grn	LSD	26
18.696	grn	LSD	26
27.674	grn	LSD	26
0.317	grn	LSD	26
0.317	grn	LSD	27
29.575	grn	LSD	27
6.021	grn	LSD	27
6.866	grn	LSD	27
27.04	grn	LSD	27
0.211	grn	LSD	27
0.211	grn	LSD	27
38.764	grn	LSD	27
0.528	grn	LSD	27
0.423	grn	LSD	27
0.317	grn	LSD	27
16.161	grn	LSD	27
5.387	grn	LSD	27
11.936	grn	LSD	27
0.317	grn	LSD	27
11.513	grn	LSD	27
0.211	grn	LSD	27
0.317	grn	LSD	27
44.574	grn	LSD	27
0.211	grn	LSD	27
1.056	grn	LSD	27
4.225	grn	LSD	27
0.317	grn	LSD	27
0.211	grn	LSD	27
0.211	grn	LSD	27
0.211	grn	LSD	27
24.399	grn	LSD	27
0.211	grn	LSD	27
3.063	grn	LSD	27
15.844	grn	LSD	27
34.751	grn	LSD	27
11.936	grn	LSD	27
1.373	grn	LSD	27
0.211	grn	LSD	27
52.601	grn	LSD	27
0.739	grn	LSD	27
0.528	grn	LSD	27
20.28	grn	LSD	27
11.302	grn	LSD	27
2.535	grn	LSD	27
0.211	grn	LSD	27
8.45	grn	LSD	27
9.929	grn	LSD	27
0.317	grn	LSD	27
3.38	grn	LSD	27
29.047	grn	LSD	27
0.317	grn	LSD	27
2.113	grn	LSD	27
22.393	grn	LSD	27
0.211	grn	LSD	27
46.475	grn	LSD	27
0.423	grn	LSD	27
19.012	grn	LSD	27
29.575	grn	LSD	27
0.528	grn	LSD	27
1.268	grn	LSD	27
25.244	grn	LSD	27
10.351	grn	LSD	27
0.211	grn	LSD	27
2.218	grn	LSD	27
17.111	grn	LSD	27
1.162	grn	LSD	27
0.211	grn	LSD	27
0.211	grn	LSD	27
0.211	grn	LSD	27
0.211	grn	LSD	27
71.825	grn	LSD	27
0.211	grn	LSD	27
23.132	grn	LSD	27
0.211	grn	LSD	27
5.176	grn	LSD	27
90.838	grn	HSD	28
19.118	grn	HSD	28
88.091	grn	HSD	28
0.211	grn	HSD	28
0.211	grn	HSD	28
117.666	grn	HSD	28
36.969	grn	HSD	28
1.268	grn	HSD	28
72.248	grn	HSD	28
0.211	grn	HSD	28
3.38	grn	HSD	28
121.574	grn	HSD	28
0.528	grn	HSD	28
0.317	grn	HSD	28
63.903	grn	HSD	28
3.063	grn	HSD	28
0.211	grn	HSD	28
114.498	grn	HSD	28
0.951	grn	HSD	28
0.845	grn	HSD	28
0.211	grn	HSD	28
28.413	grn	HSD	28
7.605	grn	HSD	28
0.211	grn	HSD	28
1.056	grn	HSD	28
0.423	grn	HSD	28
2.113	grn	HSD	29
0.634	grn	HSD	29
8.028	grn	HSD	29
9.401	grn	HSD	29
0.317	grn	HSD	29
37.391	grn	HSD	29
40.032	grn	HSD	29
3.063	grn	HSD	29
0.317	grn	HSD	29
0.211	grn	HSD	29
102.245	grn	HSD	29
0.211	grn	HSD	29
30.42	grn	HSD	29
0.528	grn	HSD	29
26.618	grn	HSD	29
0.211	grn	HSD	29
0.317	grn	HSD	29
2.113	grn	HSD	29
4.436	grn	HSD	29
1.69	grn	HSD	29
1.373	grn	HSD	29
95.485	grn	HSD	29
5.809	grn	HSD	29
45.419	grn	HSD	29
0.211	grn	HSD	29
2.218	grn	HSD	29
0.211	grn	HSD	29
0.317	grn	HSD	29
0.211	grn	HSD	29
0.211	grn	HSD	29
0.317	grn	HSD	29
116.927	grn	HSD	29
0.211	grn	HSD	29
0.211	grn	HSD	29
0.211	grn	HSD	29
0.317	grn	HSD	29
0.317	grn	HSD	29
3.803	grn	HSD	30
6.654	grn	HSD	30
2.535	grn	HSD	30
0.739	grn	HSD	30
60.84	grn	HSD	30
4.014	grn	HSD	30
1.901	grn	HSD	30
0.211	grn	HSD	30
28.941	grn	HSD	30
1.162	grn	HSD	30
22.393	grn	HSD	30
0.211	grn	HSD	30
6.654	grn	HSD	30
0.528	grn	HSD	30
0.317	grn	HSD	30
0.211	grn	HSD	30
0.211	grn	HSD	30
0.211	grn	HSD	30
0.634	grn	HSD	30
0.317	grn	HSD	30
15.316	grn	HSD	30
26.406	grn	HSD	30
0.423	grn	HSD	30
0.211	grn	HSD	30
92.105	grn	HSD	30
35.384	grn	HSD	30
0.528	grn	HSD	30
0.211	grn	HSD	30
65.382	grn	HSD	30
0.211	grn	HSD	30
0.634	grn	HSD	30
29.998	grn	HSD	30
1.479	grn	HSD	30
0.211	grn	HSD	30
0.211	grn	HSD	30
1.69	grn	HSD	30
0.317	grn	HSD	30
35.384	grn	HSD	30
0.211	grn	HSD	30
90.626	grn	HSD	30
1.162	grn	HSD	30
74.994	grn	HSD	30
1.584	grn	HSD	30
2.218	grn	HSD	30
0.423	grn	HSD	30
93.056	grn	HSD	30
0.211	grn	HSD	30
0.211	grn	HSD	30
0.951	grn	HSD	30
0.211	grn	HSD	30
0.211	grn	HSD	30
0.528	grn	HSD	30
1.162	grn	HSD	30
0.211	grn	HSD	30
1.162	grn	HSD	30
0.739	grn	HSD	31
0.211	grn	HSD	31
0.317	grn	HSD	31
71.508	grn	HSD	31
21.864	grn	HSD	31
0.211	grn	HSD	31
30.314	grn	HSD	31
15.421	grn	HSD	31
89.887	grn	HSD	31
21.653	grn	HSD	31
0.211	grn	HSD	31
0.423	grn	HSD	31
0.634	grn	HSD	31
27.357	grn	HSD	31
1.584	grn	HSD	31
0.211	grn	HSD	31
0.423	grn	HSD	31
1.479	grn	HSD	31
4.436	grn	HSD	31
0.211	grn	HSD	31
0.317	grn	HSD	31
0.317	grn	HSD	31
0.211	grn	HSD	31
50.172	grn	HSD	31
0.423	grn	HSD	31
24.188	grn	HSD	31
1.268	grn	HSD	31
0.211	grn	HSD	31
76.367	grn	HSD	31
1.268	grn	HSD	31
0.211	grn	HSD	31
17.534	grn	HSD	31
71.191	grn	HSD	31
0.634	grn	HSD	31
0.211	grn	HSD	31
106.681	grn	HSD	31
0.211	grn	HSD	31
27.991	grn	HSD	31
[truncated: 267 more rows]

## Sheet: Fig9B
Genotype	Gene	Replicate 1	Replicate 2	Replicate 3	Average	STDE
ctrl LSD FB	CDK7	26.05	25.88	25.79	25.9067	0.132035
ctrl HSD FB	CDK7	26.43	26.29	26.26	26.3267	0.0907377
ctrl LSD MT	CDK7	26.94	26.99	26.71	26.88	0.149332
ctrl HSD MT	CDK7	27.41	27.35	27.14	27.3	0.141774
ctrl LSD carcass	CDK7	29.5	29.3	28.78	29.1933	0.371663
ctrl HSD carcass	CDK7	29.05	29.28	29.16	29.1633	0.115036
ctrl LSD gut	CDK7	27.79	27.98	27.78	27.85	0.112694
ctrl HSD gut	CDK7	28.91	28.47	28.21	28.53	0.353836
Genotype	Gene	Replicate 1	Replicate 2	Replicate 3	Average	STDE	dCT gene-CDK7	dCT STDE	ddCT	ddCT-STDE	ddCT+STDE	Fold Change -	Fold Change +	Fold change	Average	STDEV
ctrl LSD FB	grain	32.82	32.63	32.51	32.6533	0.156312	6.74667	0.204613	0	-0.204613	0.204613	1.15238	0.867771	1	1.01007	0.142303
ctrl HSD FB	grain	31.7	31.84	31.56	31.7	0.14	5.37333	0.166833	-1.37333	-1.54017	-1.2065	2.90828	2.30777	2.59068	2.60803	0.300255
ctrl LSD MT	grain	34.5	34.41	33.78	34.23	0.392301	7.35	0.419762	0	-0.419762	0.419762	1.33771	0.747548	1	1.04263	0.295079
ctrl HSD MT	grain	32.48	31.94	32.6	32.34	0.351568	5.04	0.379078	-2.31	-2.68908	-1.93092	6.44901	3.81299	4.95883	5.131	1.31801
ctrl LSD carcass	grain	31.73	32.3	31.98	32.0033	0.285715	2.81	0.468793	0	-0.468793	0.468793	1.38395	0.722569	1	1.05326	0.330691
ctrl HSD carcass	grain	31.99	31.94	31.96	31.9633	0.0251661	2.8	0.117757	-0.01	-0.127757	0.107757	1.09259	0.92803	1.00696	1.01031	0.0822818
ctrl LSD gut	grain	27.27	27.24	27.22	27.2433	0.0251661	-0.756667	0.0503322	0	-0.0503322	0.0503322	1.0355	0.965714	1	1.00061	0.0348947
ctrl HSD gut	grain	27.79	27.69	27.63	27.7033	0.080829	-0.296667	0.0918332	0.46	0.368167	0.551833	0.774766	0.682153	0.726986	0.72846	0.0463068
Fold change averages	ctrl LSD	ctrl HSD
Fat body	1.01007	2.60803
MT	1.04263	5.131
carcass	1.05326	1.01031
gut	1.00061	0.72846
STDEV	ctrl LSD	ctrl HSD
Fat body	0.142303	0.300255
Renal tubules	0.295079	1.31801
carcass	0.330691	0.0822818
gut	0.0348947	0.0463068

## Sheet: Fig9C-D
Sample	Gene	Replicate 1	Replicate 2	Replicate 3	Average	STDE
ctrl LSD FB	CDK7	26.05	25.88	25.79	25.9067	0.132035				= outlier
ctrl HSD FB	CDK7	26.43	26.29	26.26	26.3267	0.0907377
grn RNAi LSD FB	CDK7	26.35	26.3	26.14	26.2633	0.109697
grn RNAi HSD FB	CDK7	26.05	25.9	25.77	25.9067	0.140119
ctrl LSD MT	CDK7	26.94	26.99	26.71	26.88	0.149332
ctrl HSD MT	CDK7	27.41	27.35	27.14	27.3	0.141774
grn RNAi LSD MT	CDK7	27.3	27.25	27	27.1833	0.160728
grn RNAi HSD MT	CDK7	27.16	27	26.97	27.0433	0.102144
ctrl LSD carcass	CDK7	29.5	29.3	28.78	29.1933	0.371663
ctrl HSD carcass	CDK7	29.05	29.28	29.16	29.1633	0.115036
grn RNAi LSD carcass	CDK7	28.92	29.35	28.95	29.0733	0.240069
grn RNAi HSD carcass	CDK7	28.05	27.98	27.97	28	0.043589
ctrl LSD gut	CDK7	27.79	27.98	27.78	27.85	0.112694
ctrl HSD gut	CDK7	28.91	28.47	28.21	28.53	0.353836
grn RNAi LSD gut	CDK7	28.25	28.3	27.95	28.1667	0.189297
grn RNAi HSD gut	CDK7	28.06	27.91	27.77	27.9133	0.145029
Sample	Gene	Replicate 1	Replicate 2	Replicate 3	Average	STDE	dCT gene-CDK7	dCT STDE	ddCT	ddCT-STDE	ddCT+STDE	Fold Change -	Fold Change +	Fold change	Average	STDEV		Fold changes	ctrl LSD	ctrl HSD	grn RNAi LSD	grn RNAi HSD
ctrl LSD FB	Cbt	30.14	24.38	24.38	24.38	0	-1.52667	0.132035	0	-0.132035	0.132035	1.09584	0.912543	1	1.00419	0.0916477		Fat body	1.00419	3.15948	1.60304	1.68401
ctrl HSD FB	Cbt	23.24	23.16	23.04	23.1467	0.100664	-3.18	0.135524	-1.65333	-1.78886	-1.51781	3.45541	2.86356	3.1456	3.15948	0.295925		MT	1.00655	1.82223	1.11025	1.86426
grn RNAi LSD FB	Cbt	24.22	24.03	23.95	24.0667	0.138684	-2.19667	0.176824	-0.67	-0.846824	-0.493176	1.79854	1.40754	1.59107	1.60304	0.195498		carcass	1.03362	1.07638	0.675746	0.506738
grn RNAi HSD FB	Cbt	23.78	23.58	23.56	23.64	0.121655	-2.26667	0.185562	-0.74	-0.925562	-0.554438	1.89942	1.4686	1.67018	1.68401	0.215414		gut	1.06683	1.66325	1.24174	1.49662
ctrl LSD MT	Cbt	25.15	25.29	25.23	25.2233	0.0702377	-1.65667	0.165025	0	-0.165025	0.165025	1.12119	0.891913	1	1.00655	0.114636
ctrl HSD MT	Cbt	24.81	24.85	24.7	24.7867	0.0776745	-2.51333	0.161658	-0.856667	-1.01832	-0.695009	2.02557	1.61889	1.81085	1.82223	0.203336		Fold changes	ctrl LSD	ctrl HSD	grn RNAi LSD	grn RNAi HSD
grn RNAi LSD MT	Cbt	25.43	25.43	25.3	25.3867	0.0750555	-1.79667	0.177388	-0.14	-0.317388	0.0373885	1.24607	0.974417	1.10191	1.11025	0.135828		Fat body	0.0916477	0.295925	0.195498	0.215414
grn RNAi HSD MT	Cbt	24.62	24.38	24.49	24.4967	0.120139	-2.54667	0.157692	-0.89	-1.04769	-0.732308	2.06722	1.6613	1.85318	1.86426	0.202962		Renal tubules	0.114636	0.203336	0.135828	0.202962
ctrl LSD carcass	Cbt	24.47	24.46	24.52	24.4833	0.0321455	-4.71	0.37305	0	-0.37305	0.37305	1.29509	0.772148	1	1.03362	0.26147		carcass	0.26147	0.0994424	0.139074	0.0306503
ctrl HSD carcass	Cbt	24.43	24.33	24.3	24.3533	0.0680686	-4.81	0.133666	-0.1	-0.233666	0.0336663	1.17582	0.976935	1.07177	1.07638	0.0994424		gut	0.371641	0.0506759	0.071072	0.0728056
grn RNAi LSD carcass	Cbt	24.86	25.17	24.85	24.96	0.181934	-4.11333	0.30122	0.596667	0.295447	0.897886	0.81482	0.536672	0.66128	0.675746	0.139074
grn RNAi HSD carcass	Cbt	24.36	24.22	24.24	24.2733	0.0757188	-3.72667	0.0873689	0.983333	0.895964	1.0707	0.537388	0.476087	0.50581	0.506738	0.0306503
ctrl LSD gut	Cbt	24.29	23.37	23.4	23.6867	0.522717	-4.31333	0.524532	0	-0.524532	0.524532	1.43847	0.695185	1	1.06683	0.371641
ctrl HSD gut	Cbt	22.96	22.95	22.95	22.9533	0.0057735	-5.04667	0.0439697	-0.733333	-0.777303	-0.689364	1.71392	1.61257	1.66248	1.66325	0.0506759
grn RNAi LSD gut	Cbt	23.45	23.31	23.37	23.3767	0.0702377	-4.62333	0.082664	-0.31	-0.392664	-0.227336	1.31282	1.17067	1.23971	1.24174	0.071072
grn RNAi HSD gut	Cbt	23.16	23.11	23.05	23.1067	0.0550757	-4.89333	0.0702377	-0.58	-0.650238	-0.509762	1.56943	1.42382	1.49485	1.49662	0.0728056
Sample	Gene	Replicate 1	Replicate 2	Replicate 3	Average	STDE	dCT gene-CDK7	dCT STDE	ddCT	ddCT-STDE	ddCT+STDE	Fold Change -	Fold Change +	Fold change	Average	STDEV		Fold changes	ctrl LSD	ctrl HSD	grn RNAi LSD	grn RNAi HSD
ctrl LSD FB	Smox	24.99	24.92	25.29	25.0667	0.196554	-0.84	0.236784	0	-0.236784	0.236784	1.17836	0.848635	1	1.0135	0.164864		Fat body	1.0135	1.9061	1.05746	1.08715
ctrl HSD FB	Smox	24.52	24.6	25.69	24.56	0.0565685	-1.76667	0.106927	-0.926667	-1.03359	-0.81974	2.04712	1.76509	1.90088	1.9061	0.141015		MT	1.00879	1.45175	0.997135	1.38332
grn RNAi LSD FB	Smox	25.26	25.29	25.51	25.3533	0.136504	-0.91	0.175119	-0.07	-0.245119	0.105119	1.18519	0.929728	1.04972	1.05746	0.127731		carcass	1.03415	0.988798	0.932129	0.86273
grn RNAi HSD FB	Smox	24.99	24.95	24.92	24.9533	0.0351188	-0.953333	0.144453	-0.113333	-0.257786	0.0311197	1.19564	0.97866	1.08172	1.08715	0.108491		gut	1.00095	1.40578	0.656149	1.44278
ctrl LSD MT	Smox	25.26	25.45	25.48	25.3967	0.119304	-1.48333	0.191137	0	-0.191137	0.191137	1.14166	0.875915	1	1.00879	0.132874
ctrl HSD MT	Smox	25.23	25.31	25.32	25.2867	0.0493288	-2.01333	0.150111	-0.53	-0.680111	-0.379889	1.60226	1.30124	1.44393	1.45175	0.150511		Fold changes	ctrl LSD	ctrl HSD	grn RNAi LSD	grn RNAi HSD
grn RNAi LSD MT	Smox	25.56	25.83	25.77	25.72	0.141774	-1.46333	0.214321	0.02	-0.194321	0.234321	1.14419	0.850085	0.986233	0.997135	0.14705		Fat body	0.164864	0.141015	0.127731	0.108491
grn RNAi HSD MT	Smox	25.14	25.03	25.12	25.0967	0.0585947	-1.94667	0.117757	-0.463333	-0.58109	-0.345577	1.49598	1.27066	1.37872	1.38332	0.11266		Renal tubules	0.132874	0.150511	0.14705	0.11266
ctrl LSD carcass	Smox	27.03	27.14	27.11	27.0933	0.0568624	-2.1	0.375988	0	-0.375988	0.375988	1.29773	0.770578	1	1.03415	0.263575		carcass	0.263575	0.0977319	0.172939	0.0612705
ctrl HSD carcass	Smox	26.99	27.12	27.15	27.0867	0.085049	-2.07667	0.143062	0.0233333	-0.119728	0.166395	1.08653	0.891066	0.983957	0.988798	0.0977319		gut	0.0434853	0.113389	0.072097	0.125913
grn RNAi LSD carcass	Smox	27.11	27.22	26.97	27.1	0.1253	-1.97333	0.270801	0.126667	-0.144135	0.397468	1.10507	0.75919	0.915945	0.932129	0.172939
grn RNAi HSD carcass	Smox	26.18	26.01	26.16	26.1167	0.0929157	-1.88333	0.102632	0.216667	0.114035	0.319299	0.924	0.801459	0.860551	0.86273	0.0612705
ctrl LSD gut	Smox	25.51	25.6	25.56	25.5567	0.0450925	-2.44333	0.0627163	0	-0.0627163	0.0627163	1.04443	0.95746	1	1.00095	0.0434853
ctrl HSD gut	Smox	24.98	25.04	25.19	25.07	0.108167	-2.93	0.116619	-0.486667	-0.603286	-0.370048	1.51917	1.2924	1.4012	1.40578	0.113389
grn RNAi LSD gut	Smox	26	26.23	26.29	26.1733	0.15308	-1.82667	0.159164	0.616667	0.457502	0.775831	0.728246	0.584052	0.652176	0.656149	0.072097
grn RNAi HSD gut	Smox	24.97	25.17	24.96	25.0333	0.118462	-2.96667	0.126227	-0.523333	-0.649561	-0.397106	1.56869	1.31686	1.43727	1.44278	0.125913
Sample	Gene	Replicate 1	Replicate 2	Replicate 3	Average	STDE	dCT gene-CDK7	dCT STDE	ddCT	ddCT-STDE	ddCT+STDE	Fold Change -	Fold Change +	Fold change	Average	STDEV		Fold changes	ctrl LSD	ctrl HSD	grn RNAi LSD	grn RNAi HSD
ctrl LSD FB	ATPCL	22.03	21.94	22.2	22.0567	0.132035	-4.29333	0.356838	0	-0.356838	0.356838	1.28062	0.780874	1	1.03075	0.249871		Fat body	1.03075	6.44417	1.2387	3.41158
ctrl HSD FB	ATPCL	19.9	19.89	19.9	19.8967	0.0057735	-6.97667	0.116046	-2.68333	-2.79938	-2.56729	6.96141	5.92694	6.42338	6.44417	0.517235		MT	1.00698	1.49494	2.2657	1.70883
grn RNAi LSD FB	ATPCL	22.22	22.28	22.18	22.2267	0.0503322	-4.58	0.253509	-0.286667	-0.540175	-0.033158	1.45415	1.02325	1.21982	1.2387	0.21545		carcass	1.05264	2.39397	0.868103	1.59043
grn RNAi HSD FB	ATPCL	20.63	20.42	20.49	20.5133	0.106927	-6.05667	0.143295	-1.76333	-1.90663	-1.62004	3.74932	3.07383	3.39482	3.41158	0.337742		gut	1.00155	1.91256	0.519839	1.87446
ctrl LSD MT	ATPCL	26.89	26.88	26.9	26.89	0.01	-0.543333	0.170392	0	-0.170392	0.170392	1.12536	0.888601	1	1.00698	0.118381
ctrl HSD MT	ATPCL	26.76	26.72	26.85	26.7767	0.0665833	-1.12	0.0993311	-0.576667	-0.675998	-0.477336	1.5977	1.39217	1.4914	1.49494	0.102766		Fold changes	ctrl LSD	ctrl HSD	grn RNAi LSD	grn RNAi HSD
grn RNAi LSD MT	ATPCL	25.97	25.92	26.08	25.99	0.0818535	-1.71667	0.138323	-1.17333	-1.31166	-1.03501	2.48226	2.04913	2.25532	2.2657	0.216568		Fat body	0.249871	0.517235	0.21545	0.337742
grn RNAi HSD MT	ATPCL	26.46	26.27	26.48	26.4033	0.115902	-1.29	0.276526	-0.746667	-1.02319	-0.470141	2.03241	1.38524	1.67791	1.70883	0.323584		Renal tubules	0.118381	0.102766	0.216568	0.323584
ctrl LSD carcass	ATPCL	29.48	29.34	29.3	29.3733	0.0945163	-0.516667	0.466083	0	-0.466083	0.466083	1.38135	0.723927	1	1.05264	0.328713		carcass	0.328713	0.574174	0.250292	0.0980654
ctrl HSD carcass	ATPCL	27.84	27.89	28.11	27.9467	0.143643	-1.73333	0.352893	-1.21667	-1.56956	-0.863774	2.96814	1.81979	2.32409	2.39397	0.574174		gut	0.0556246	0.104839	0.0478474	0.123536
grn RNAi LSD carcass	ATPCL	29.13	28.98	29.65	29.2533	0.351615	-0.25	0.428097	0.266667	-0.16143	0.694763	1.1184	0.617811	0.831238	0.868103	0.250292
grn RNAi HSD carcass	ATPCL	27.61	27.68	27.6	27.63	0.043589	-1.18333	0.0890693	-0.666667	-0.755736	-0.577597	1.68849	1.49236	1.5874	1.59043	0.0980654
ctrl LSD gut	ATPCL	26.89	26.87	26.91	26.89	0.02	-1.92333	0.0802081	0	-0.0802081	0.0802081	1.05717	0.945921	1	1.00155	0.0556246
ctrl HSD gut	ATPCL	25.96	25.97	25.94	25.9567	0.0152753	-2.85667	0.0791623	-0.933333	-1.0125	-0.854171	2.0174	1.80772	1.90968	1.91256	0.104839
grn RNAi LSD gut	ATPCL	27.81	27.96	27.75	27.84	0.108167	-0.973333	0.133167	0.95	0.816833	1.08317	0.567687	0.471992	0.517632	0.519839	0.0478474
grn RNAi HSD gut	ATPCL	25.95	26.05	25.96	25.9867	0.0550757	-2.82667	0.095219	-0.903333	-0.998552	-0.808114	1.99799	1.75092	1.87038	1.87446	0.123536
Sample	Gene	Replicate 1	Replicate 2	Replicate 3	Average	STDE	dCT gene-CDK7	dCT STDE	ddCT	ddCT-STDE	ddCT+STDE	Fold Change -	Fold Change +	Fold change	Average	STDEV		Fold changes	ctrl LSD	ctrl HSD	grn RNAi LSD	grn RNAi HSD
ctrl LSD FB	AcCoAS	20.36	20.52	20.38	20.42	0.087178	-5.93	0.342783	0	-0.342783	0.342783	1.2682	0.788519	1	1.02836	0.239841		Fat body	1.02836	4.06094	1.41225	2.58068
ctrl HSD FB	AcCoAS	18.91	18.9	18.97	18.9267	0.0378594	-7.94667	0.121929	-2.01667	-2.1386	-1.89474	4.40333	3.71854	4.04648	4.06094	0.342394		MT	1.00734	1.62789	1.68835	1.69171
grn RNAi LSD FB	AcCoAS	20.4	20.39	20.41	20.4	0.01	-6.40667	0.248663	-0.476667	-0.72533	-0.228004	1.65328	1.17121	1.39152	1.41225	0.241033		carcass	1.05411	2.89975	1.06095	3.5642
grn RNAi HSD FB	AcCoAS	19.17	19.27	19.4	19.28	0.115326	-7.29	0.149666	-1.36	-1.50967	-1.21033	2.84744	2.31391	2.56685	2.58068	0.266765		gut	1.00196	5.14657	0.681836	7.40744
ctrl LSD MT	AcCoAS	24.52	24.56	24.48	24.52	0.04	-2.91333	0.174738	0	-0.174738	0.174738	1.12876	0.885928	1	1.00734	0.121415
ctrl HSD MT	AcCoAS	24.22	24.33	24.3	24.2833	0.0568624	-3.61333	0.0930949	-0.7	-0.793095	-0.606905	1.73279	1.52299	1.6245	1.62789	0.1049		Fold changes	ctrl LSD	ctrl HSD	grn RNAi LSD	grn RNAi HSD
grn RNAi LSD MT	AcCoAS	23.94	24.17	24.03	24.0467	0.115902	-3.66	0.160831	-0.746667	-0.907498	-0.585835	1.87579	1.50091	1.67791	1.68835	0.187441		Fat body	0.239841	0.342394	0.241033	0.266765
grn RNAi HSD MT	AcCoAS	24.04	24.06	24.03	24.0433	0.0152753	-3.65	0.251529	-0.736667	-0.988195	-0.485138	1.9837	1.39972	1.66632	1.69171	0.291991		Renal tubules	0.121415	0.1049	0.187441	0.291991
ctrl LSD carcass	AcCoAS	28.12	28.36	28.2	28.2267	0.122202	-1.66333	0.472476	0	-0.472476	0.472476	1.38749	0.720727	1	1.05411	0.333381		carcass	0.333381	0.639186	0.18397	0.250721
ctrl HSD carcass	AcCoAS	26.54	26.49	26.52	26.5167	0.0251661	-3.16333	0.323316	-1.5	-1.82332	-1.17668	3.53894	2.26057	2.82843	2.89975	0.639186		gut	0.0626804	0.503719	0.0693263	0.418779
grn RNAi LSD carcass	AcCoAS	27.71	27.78	27.84	27.7767	0.0650641	-1.72667	0.252719	-0.0633333	-0.316052	0.189385	1.24492	0.876979	1.04488	1.06095	0.18397
grn RNAi HSD carcass	AcCoAS	25.33	25.38	25.25	25.32	0.0655744	-3.49333	0.101653	-1.83	-1.93165	-1.72835	3.81492	3.31348	3.55537	3.5642	0.250721
ctrl LSD gut	AcCoAS	24.77	24.85	24.85	24.8233	0.046188	-3.99	0.0903696	0	-0.0903696	0.0903696	1.06464	0.939282	1	1.00196	0.0626804
ctrl HSD gut	AcCoAS	22.53	22.54	22.33	22.4667	0.118462	-6.34667	0.141657	-2.35667	-2.49832	-2.21501	5.65028	4.64285	5.12186	5.14657	0.503719
grn RNAi LSD gut	AcCoAS	25.51	25.38	25.26	25.3833	0.125033	-3.43	0.147196	0.56	0.412804	0.707196	0.751162	0.612509	0.678302	0.681836	0.0693263
grn RNAi HSD gut	AcCoAS	21.91	21.94	21.96	21.9367	0.0251661	-6.87667	0.0816497	-2.88667	-2.96832	-2.80502	7.82622	6.98867	7.3956	7.40744	0.418779
Sample	Gene	Replicate 1	Replicate 2	Replicate 3	Average	STDE	dCT gene-CDK7	dCT STDE	ddCT	ddCT-STDE	ddCT+STDE	Fold Change -	Fold Change +	Fold change	Average	STDEV		Fold changes	ctrl LSD	ctrl HSD	grn RNAi LSD	grn RNAi HSD
ctrl LSD FB	ACC	21.05	21.24	21.6	21.2967	0.279344	-5.05333	0.433513	0	-0.433513	0.433513	1.35052	0.740457	1	1.04549	0.305031		Fat body	1.04549	3.47545	1.65079	2.02076
ctrl HSD FB	ACC	20.02	20.17	19.91	20.0333	0.130512	-6.84	0.174547	-1.78667	-1.96121	-1.61212	3.89389	3.05701	3.45017	3.47545	0.418444		MT	1.00987	0.981141	2.13888	1.24585
grn RNAi LSD FB	ACC	21.08	21.11	20.97	21.0533	0.0737111	-5.75333	0.259165	-0.7	-0.959165	-0.440835	1.94418	1.35739	1.6245	1.65079	0.293398		carcass	1.05558	1.44451	1.04437	1.5046
grn RNAi HSD FB	ACC	20.64	20.4	20.49	20.51	0.121244	-6.06	0.154272	-1.00667	-1.16094	-0.852394	2.23603	1.80549	2.00926	2.02076	0.215267		gut	1.00353	2.73916	0.621507	4.09673
ctrl LSD MT	ACC	25.96	25.85	25.74	25.85	0.11	-1.58333	0.202567	0	-0.202567	0.202567	1.15074	0.869003	1	1.00987	0.14087
ctrl HSD MT	ACC	26.52	26.37	26.17	26.3533	0.175594	-1.54333	0.190438	0.04	-0.150438	0.230438	1.10991	0.852376	0.972655	0.981141	0.128765		Fold changes	ctrl LSD	ctrl HSD	grn RNAi LSD	grn RNAi HSD
grn RNAi LSD MT	ACC	25.05	25.16	24.9	25.0367	0.130512	-2.67	0.171659	-1.08667	-1.25833	-0.915008	2.39218	1.88558	2.12383	2.13888	0.2533		Fat body	0.305031	0.418444	0.293398	0.215267
grn RNAi HSD MT	ACC	25.93	25.94	25.61	25.8267	0.187705	-1.86667	0.313475	-0.283333	-0.596808	0.0301418	1.51237	0.979324	1.217	1.24585	0.266522		Renal tubules	0.14087	0.128765	0.2533	0.266522
ctrl LSD carcass	ACC	27.47	27.49	27.23	27.3967	0.144684	-2.49333	0.478783	0	-0.478783	0.478783	1.39357	0.717583	1	1.05558	0.337993		carcass	0.337993	0.351054	0.268418	0.171048
ctrl HSD carcass	ACC	26.71	26.85	26.54	26.7	0.155242	-2.98	0.357771	-0.486667	-0.844438	-0.128896	1.79556	1.09346	1.4012	1.44451	0.351054		gut	0.0840429	0.556444	0.0856818	0.425041
grn RNAi LSD carcass	ACC	26.86	27.33	26.8	26.9967	0.29023	-2.50667	0.379298	-0.0133333	-0.392631	0.365964	1.31279	0.77595	1.00928	1.04437	0.268418
grn RNAi HSD carcass	ACC	25.89	25.73	25.6	25.74	0.145258	-3.07333	0.164722	-0.58	-0.744722	-0.415278	1.67565	1.33356	1.49485	1.5046	0.171048
ctrl LSD gut	ACC	24.52	24.57	24.39	24.4933	0.0929157	-4.32	0.121106	0	-0.121106	0.121106	1.08757	0.919482	1	1.00353	0.0840429
ctrl HSD gut	ACC	22.88	22.93	23.4	23.07	0.28688	-5.74333	0.297209	-1.42333	-1.72054	-1.12612	3.2956	2.18272	2.68204	2.73916	0.556444
grn RNAi LSD gut	ACC	25.35	25.24	24.99	25.1933	0.184481	-3.62	0.200167	0.7	0.499833	0.900167	0.707188	0.535825	0.615572	0.621507	0.0856818
grn RNAi HSD gut	ACC	22.52	22.56	22.32	22.4667	0.128582	-6.34667	0.150222	-2.02667	-2.17689	-1.87644	4.52177	3.67169	4.07462	4.09673	0.425041
Sample	Gene	Replicate 1	Replicate 2	Replicate 3	Average	STDE	dCT gene-CDK7	dCT STDE	ddCT	ddCT-STDE	ddCT+STDE	Fold Change -	Fold Change +	Fold change	Average	STDEV		Fold changes	ctrl LSD	ctrl HSD	grn RNAi LSD	grn RNAi HSD
ctrl LSD FB	FASN1	19.5	19.52	19.43	19.4833	0.0472582	-6.86667	0.334863	0	-0.334863	0.334863	1.26126	0.792859	1	1.02706	0.234199		Fat body	1.02706	3.1318	1.35142	2.19882
ctrl HSD FB	FASN1	18.26	18.22	18.68	18.3867	0.25482	-8.48667	0.27994	-1.62	-1.89994	-1.34006	3.73198	2.53162	3.07375	3.1318	0.60018		MT	1.00745	1.47378	2.74051	1.56424
grn RNAi LSD FB	FASN1	19.64	19.49	19.46	19.53	0.0964365	-7.27667	0.266521	-0.41	-0.676521	-0.143479	1.59828	1.10457	1.32869	1.35142	0.246858		carcass	1.05438	2.42235	1.03815	3.81647
grn RNAi HSD FB	FASN1	18.58	18.54	18.59	18.57	0.0264575	-8	0.0989949	-1.13333	-1.23233	-1.03434	2.34946	2.04817	2.19365	2.19882	0.150642		gut	1.00218	2.00861	0.587385	3.8263
ctrl LSD MT	FASN1	24.66	24.71	24.75	24.7067	0.0450925	-2.72667	0.175973	0	-0.175973	0.175973	1.12973	0.88517	1	1.00745	0.122278
ctrl HSD MT	FASN1	24.7	24.49	24.66	24.6167	0.111505	-3.28	0.133666	-0.553333	-0.687	-0.419667	1.60993	1.33762	1.46747	1.47378	0.136156		Fold changes	ctrl LSD	ctrl HSD	grn RNAi LSD	grn RNAi HSD
grn RNAi LSD MT	FASN1	23.53	23.51	23.55	23.53	0.02	-4.17667	0.113284	-1.45	-1.56328	-1.33672	2.95526	2.52576	2.73208	2.74051	0.214751		Fat body	0.234199	0.60018	0.246858	0.150642
grn RNAi HSD MT	FASN1	24.61	24.29	24.18	24.36	0.223383	-3.33333	0.336056	-0.606667	-0.942722	-0.270611	1.92215	1.20632	1.52274	1.56424	0.357917		Renal tubules	0.122278	0.136156	0.214751	0.357917
ctrl LSD carcass	FASN1	28.1	28.01	28.26	28.1233	0.126623	-1.76667	0.473638	0	-0.473638	0.473638	1.38861	0.720146	1	1.05438	0.33423		carcass	0.33423	0.537399	0.18784	0.21251
ctrl HSD carcass	FASN1	26.63	26.67	26.72	26.6733	0.0450925	-3.00667	0.325474	-1.24	-1.56547	-0.914526	2.95975	1.88495	2.36199	2.42235	0.537399		gut	0.0660487	0.126419	0.0337011	1.2824
grn RNAi LSD carcass	FASN1	27.81	27.7	27.61	27.7067	0.100167	-1.79667	0.263944	-0.03	-0.293944	0.233944	1.22599	0.850307	1.02101	1.03815	0.18784
grn RNAi HSD carcass	FASN1	25.14	25.11	25.1	25.1167	0.0208167	-3.69667	0.0804156	-1.93	-2.01042	-1.84958	4.02898	3.60396	3.81055	3.81647	0.21251
ctrl LSD gut	FASN1	23.99	23.94	23.88	23.9367	0.0550757	-4.87667	0.095219	0	-0.095219	0.095219	1.06823	0.93613	1	1.00218	0.0660487
ctrl HSD gut	FASN1	22.88	22.97	22.95	22.9333	0.0472582	-5.88	0.0909212	-1.00333	-1.09425	-0.912412	2.13503	1.88219	2.00463	2.00861	0.126419
grn RNAi LSD gut	FASN1	24.69	24.69	24.74	24.7067	0.0288675	-4.10667	0.0828654	0.77	0.687135	0.852865	0.621086	0.553684	0.586417	0.587385	0.0337011
grn RNAi HSD gut	FASN1	21.78	21.82	22.66	22.0867	0.496924	-6.72667	0.502958	-1.85	-2.35296	-1.34704	5.10871	2.5439	3.605	3.8263	1.2824

## Sheet: Fig10
Diet	Genotype	Nuclear mean lacZ intensity	Cytoplasmic mean lacZ intensity	Nuclear - cytoplasmic mean lacZ intensity
LSD	ctrl	26887.7	18075.3	8812.4
LSD	ctrl	25608.3	16606.8	9001.54
LSD	ctrl	25888.5	15988.2	9900.38
LSD	ctrl	17351.6	11336.7	6014.92
LSD	ctrl	15509.9	10930.4	4579.47
LSD	ctrl	11097.5	7490.96	3606.52
LSD	ctrl	15630	10005.5	5624.53
LSD	ctrl	23210.3	12551.2	10659
LSD	ctrl	14419.1	8784.13	5634.97
LSD	ctrl	16753.3	10307.5	6445.8
LSD	ctrl	19181.5	11009.8	8171.79
LSD	ctrl	23178.9	12833.4	10345.5
LSD	grnRNAi	25948.1	22259	3689.09
LSD	grnRNAi	26145	23858.6	2286.38
LSD	grnRNAi	25851.6	24269.1	1582.5
LSD	grnRNAi	16372.8	14900.5	1472.28
LSD	grnRNAi	16206.9	15111.6	1095.31
LSD	grnRNAi	15365.1	13084.3	2280.75
LSD	grnRNAi	21090.8	16411.9	4678.88
LSD	grnRNAi	19837.8	16918.2	2919.67
LSD	grnRNAi	21391.7	16386.6	5005.08
LSD	grnRNAi	17768.8	14813.7	2955.04
LSD	grnRNAi	28930.1	22782.9	6147.24
LSD	grnRNAi	18031.2	16607.7	1423.42
HSD	ctrl	27244.1	19985.2	7258.93
HSD	ctrl	30009.5	21392.3	8617.17
HSD	ctrl	31051.4	22160.3	8891.12
HSD	ctrl	19710.5	13409.9	6300.66
HSD	ctrl	16760.9	11168.6	5592.31
HSD	ctrl	20280.4	12870.9	7409.54
HSD	ctrl	36541.6	23982.9	12558.8
HSD	ctrl	36228.1	24843.1	11385
HSD	ctrl	34151.2	19460	14691.2
HSD	ctrl	18269.1	11139.6	7129.56
HSD	ctrl	19763	12825.7	6937.24
HSD	ctrl	19264.2	11986.1	7278.13
HSD	grnRNAi	24110	16682	7427.96
HSD	grnRNAi	25611.9	16389.8	9222.04
HSD	grnRNAi	21756.8	16315.1	5441.72
HSD	grnRNAi	11819	9451.46	2367.57
HSD	grnRNAi	14736	9684.27	5051.68
HSD	grnRNAi	10465.7	9505.45	960.2
HSD	grnRNAi	10876.3	10010.3	866.037
HSD	grnRNAi	14526.2	12913.4	1612.76
HSD	grnRNAi	15508	12454.1	3053.84
HSD	grnRNAi	8937.13	8210.47	726.665
HSD	grnRNAi	9916.35	8753.34	1163.01
HSD	grnRNAi	8333.4	7700.62	632.774
AVERAGE	ctrl
LSD	7399.74
HSD	8670.8
STDEV	ctrl
LSD	1944.67
HSD	2903.94

## Sheet: FigS2A-B
Pupation (n=30)	5 dAEL					6					7					8					ECLOSION
Genotype	A	B	C	D	E	A	B	C	D	E	A	B	C	D	E	A	B	C	D	E	A	B	C	D	E
tub x Trip ctrl Bl.31603 LSD	5	2	2			19	22	24			0	0	0			0	0	0			3	4	6
tub x Trip ctrl Bl.31603 HSD	0	0	0			20	12	19			6	13	4			0	0	0			2	0	2
tub x grain RNAi Bl.33746 LSD	0	0	0			20	19	22			5	4	2			2	0	0			4	7	3
tub x grain RNAi Bl.33746 HSD	0	0				1	1				21	17				3	4				2	4
ACCUMULATIVE PUPATION % AVERAGE
	0	1	2	3	4	5	6	7	8	9	10	11	12	dAEL
control LSD	0	0	0	0	0	10	82.2222	82.2222	82.2222	82.2222	82.2222	82.2222	82.2222
control HSD	0	0	0	0	0	0	56.6667	82.2222	82.2222	82.2222	82.2222	82.2222	82.2222
grain RNAi LSD	0	0	0	0	0	0	67.7778	80	82.2222	82.2222	82.2222	82.2222	82.2222
grain RNAi HSD	0	0	0	0	0	0	3.33333	66.6667	78.3333	78.3333	78.3333	78.3333	78.3333
ACCUMULATIVE PUPATION % STDEV
	0	1	2	3	4	5	6	7	8	9	10	11	12
control LSD	0	0	0	0	0	5.7735	3.849	3.849	3.849	3.849	3.849	3.849	3.849
control HSD	0	0	0	0	0	0	14.5297	5.09175	5.09175	5.09175	5.09175	5.09175	5.09175
grain RNAi LSD	0	0	0	0	0	0	5.09175	3.33333	6.93889	6.93889	6.93889	6.93889	6.93889
grain RNAi HSD	0	0	0	0	0	0	0	9.42809	7.07107	7.07107	7.07107	7.07107	7.07107
PUPAL VOLUME
LSD						HSD
ID	Genotype		mm	Volume			Genotype		mm	Volume
A	tub x TrIP ctrl	Length	3.14	1.54693		A	tub x TrIP ctrl	Length	3.17	1.52968
A	tub x TrIP ctrl	Width	0.97			A	tub x TrIP ctrl	Width	0.96
A	tub x TrIP ctrl	Length	3.47	1.85341		A	tub x TrIP ctrl	Length	3.66	1.87824
A	tub x TrIP ctrl	Width	1.01			A	tub x TrIP ctrl	Width	0.99
A	tub x TrIP ctrl	Length	3.19	1.44463		A	tub x TrIP ctrl	Length	3.32	1.47134
A	tub x TrIP ctrl	Width	0.93			A	tub x TrIP ctrl	Width	0.92
A	tub x TrIP ctrl	Length	3.32	1.60206		A	tub x TrIP ctrl	Length	3.75	1.62597
A	tub x TrIP ctrl	Width	0.96			A	tub x TrIP ctrl	Width	0.91
A	tub x TrIP ctrl	Length	3.1	1.4649		A	tub x TrIP ctrl	Length	3.01	1.22048
A	tub x TrIP ctrl	Width	0.95			A	tub x TrIP ctrl	Width	0.88
A	tub x TrIP ctrl	Length	3.49	1.58048		A	tub x TrIP ctrl	Length	3.42	1.7198
A	tub x TrIP ctrl	Width	0.93			A	tub x TrIP ctrl	Width	0.98
A	tub x TrIP ctrl	Length	3.58	2.1461		A	tub x TrIP ctrl	Length	3.47	1.67444
A	tub x TrIP ctrl	Width	1.07			A	tub x TrIP ctrl	Width	0.96
A	tub x TrIP ctrl	Length	3.21	1.68075		A	tub x TrIP ctrl	Length	3.33	1.67454
A	tub x TrIP ctrl	Width	1			A	tub x TrIP ctrl	Width	0.98
A	tub x TrIP ctrl	Length	3.27	1.41785		A	tub x TrIP ctrl	Length	3.46	1.92198
A	tub x TrIP ctrl	Width	0.91			A	tub x TrIP ctrl	Width	1.03
A	tub x TrIP ctrl	Length	3.73	2.03193		A	tub x TrIP ctrl	Length	3.51	1.72922
A	tub x TrIP ctrl	Width	1.02			A	tub x TrIP ctrl	Width	0.97
B	tub x TrIP ctrl	Length	3.08	1.58059		B	tub x TrIP ctrl	Length	3.08	1.30627
B	tub x TrIP ctrl	Width	0.99			B	tub x TrIP ctrl	Width	0.9
B	tub x TrIP ctrl	Length	3.56	1.86401		B	tub x TrIP ctrl	Length	3.25	1.34791
B	tub x TrIP ctrl	Width	1			B	tub x TrIP ctrl	Width	0.89
B	tub x TrIP ctrl	Length	3.32	1.66951		B	tub x TrIP ctrl	Length	3.65	1.98835
B	tub x TrIP ctrl	Width	0.98			B	tub x TrIP ctrl	Width	1.02
B	tub x TrIP ctrl	Length	2.95	1.25114		B	tub x TrIP ctrl	Length	3.63	1.97745
B	tub x TrIP ctrl	Width	0.9			B	tub x TrIP ctrl	Width	1.02
B	tub x TrIP ctrl	Length	3.63	1.57394		B	tub x TrIP ctrl	Length	3.47	1.67444
B	tub x TrIP ctrl	Width	0.91			B	tub x TrIP ctrl	Width	0.96
B	tub x TrIP ctrl	Length	3.07	1.33113		B	tub x TrIP ctrl	Length	3.17	1.43557
B	tub x TrIP ctrl	Width	0.91			B	tub x TrIP ctrl	Width	0.93
B	tub x TrIP ctrl	Length	3.28	1.85754		B	tub x TrIP ctrl	Length	3.03	1.04091
B	tub x TrIP ctrl	Width	1.04			B	tub x TrIP ctrl	Width	0.81
B	tub x TrIP ctrl	Length	3	1.10835		B	tub x TrIP ctrl	Length	3.3	1.59241
B	tub x TrIP ctrl	Width	0.84			B	tub x TrIP ctrl	Width	0.96
B	tub x TrIP ctrl	Length	3.5	1.90663		B	tub x TrIP ctrl	Length	3.35	1.6846
B	tub x TrIP ctrl	Width	1.02			B	tub x TrIP ctrl	Width	0.98
B	tub x TrIP ctrl	Length	3.22	1.24696		B	tub x TrIP ctrl	Length	3.24	1.28405
B	tub x TrIP ctrl	Width	0.86			B	tub x TrIP ctrl	Width	0.87
C	tub x TrIP ctrl	Length	3.08	1.45545		C	tub x TrIP ctrl	Length	3.56	1.82692
C	tub x TrIP ctrl	Width	0.95			C	tub x TrIP ctrl	Width	0.99
C	tub x TrIP ctrl	Length	2.94	1.1122		C	tub x TrIP ctrl	Length	3.44	1.91087
C	tub x TrIP ctrl	Width	0.85			C	tub x TrIP ctrl	Width	1.03
C	tub x TrIP ctrl	Length	3.06	1.26911		C	tub x TrIP ctrl	Length	3.51	1.62391
C	tub x TrIP ctrl	Width	0.89			C	tub x TrIP ctrl	Width	0.94
C	tub x TrIP ctrl	Length	3.14	1.36148		C	tub x TrIP ctrl	Length	3.47	1.89029
C	tub x TrIP ctrl	Width	0.91			C	tub x TrIP ctrl	Width	1.02
C	tub x TrIP ctrl	Length	3.1	1.43422		C	tub x TrIP ctrl	Length	3.33	1.60689
C	tub x TrIP ctrl	Width	0.94			C	tub x TrIP ctrl	Width	0.96
C	tub x TrIP ctrl	Length	3.61	2.0053		C	tub x TrIP ctrl	Length	3.07	1.39028
C	tub x TrIP ctrl	Width	1.03			C	tub x TrIP ctrl	Width	0.93
C	tub x TrIP ctrl	Length	3.34	1.74882		C	tub x TrIP ctrl	Length	3.04	1.20479
C	tub x TrIP ctrl	Width	1			C	tub x TrIP ctrl	Width	0.87
C	tub x TrIP ctrl	Length	2.97	0.922012		C	tub x TrIP ctrl	Length	3.29	1.45804
C	tub x TrIP ctrl	Width	0.77			C	tub x TrIP ctrl	Width	0.92
C	tub x TrIP ctrl	Length	3.53	1.96087		C	tub x TrIP ctrl	Length	3.31	1.56413
C	tub x TrIP ctrl	Width	1.03			C	tub x TrIP ctrl	Width	0.95
C	tub x TrIP ctrl	Length	3.52	2.14975		C	tub x TrIP ctrl	Length	3.75	1.80956
C	tub x TrIP ctrl	Width	1.08			C	tub x TrIP ctrl	Width	0.96
ID	Type	Param. 1	Value 1			ID	Type	Param. 1	Value 1
A	tub x grain RNAi Bl. 34014	Length	3.73	2.19442		A	tub x grain RNAi Bl. 34014	Length	3.2	1.29752
A	tub x grain RNAi Bl. 34014	Width	1.06			A	tub x grain RNAi Bl. 34014	Width	0.88
A	tub x grain RNAi Bl. 34014	Length	3.26	1.38261		A	tub x grain RNAi Bl. 34014	Length	3.1	1.20049
A	tub x grain RNAi Bl. 34014	Width	0.9			A	tub x grain RNAi Bl. 34014	Width	0.86
A	tub x grain RNAi Bl. 34014	Length	3.4	1.31666		A	tub x grain RNAi Bl. 34014	Length	3.43	1.65514
A	tub x grain RNAi Bl. 34014	Width	0.86			A	tub x grain RNAi Bl. 34014	Width	0.96
A	tub x grain RNAi Bl. 34014	Length	3.31	1.80313		A	tub x grain RNAi Bl. 34014	Length	3.61	2.0053
A	tub x grain RNAi Bl. 34014	Width	1.02			A	tub x grain RNAi Bl. 34014	Width	1.03
A	tub x grain RNAi Bl. 34014	Length	3.37	1.39768		A	tub x grain RNAi Bl. 34014	Length	3.56	1.71787
A	tub x grain RNAi Bl. 34014	Width	0.89			A	tub x grain RNAi Bl. 34014	Width	0.96
A	tub x grain RNAi Bl. 34014	Length	3.68	2.20604		A	tub x grain RNAi Bl. 34014	Length	3.24	1.34377
A	tub x grain RNAi Bl. 34014	Width	1.07			A	tub x grain RNAi Bl. 34014	Width	0.89
A	tub x grain RNAi Bl. 34014	Length	3.73	2.15321		A	tub x grain RNAi Bl. 34014	Length	3.14	1.21598
A	tub x grain RNAi Bl. 34014	Width	1.05			A	tub x grain RNAi Bl. 34014	Width	0.86
A	tub x grain RNAi Bl. 34014	Length	3.79	2.18784		A	tub x grain RNAi Bl. 34014	Length	3.72	2.23002
A	tub x grain RNAi Bl. 34014	Width	1.05			A	tub x grain RNAi Bl. 34014	Width	1.07
A	tub x grain RNAi Bl. 34014	Length	3.53	1.8483		A	tub x grain RNAi Bl. 34014	Length	3.14	1.16008
A	tub x grain RNAi Bl. 34014	Width	1			A	tub x grain RNAi Bl. 34014	Width	0.84
A	tub x grain RNAi Bl. 34014	Length	3.46	1.88484		A	tub x grain RNAi Bl. 34014	Length	3.26	1.32185
A	tub x grain RNAi Bl. 34014	Width	1.02			A	tub x grain RNAi Bl. 34014	Width	0.88
B	tub x grain RNAi Bl. 34014	Length	3.35	1.82492		B	tub x grain RNAi Bl. 34014	Length	3.15	1.30644
B	tub x grain RNAi Bl. 34014	Width	1.02			B	tub x grain RNAi Bl. 34014	Width	0.89
B	tub x grain RNAi Bl. 34014	Length	3.62	1.85771		B	tub x grain RNAi Bl. 34014	Length	3.06	0.999941
B	tub x grain RNAi Bl. 34014	Width	0.99			B	tub x grain RNAi Bl. 34014	Width	0.79
B	tub x grain RNAi Bl. 34014	Length	3.26	1.47633		B	tub x grain RNAi Bl. 34014	Length	3.22	1.39617
B	tub x grain RNAi Bl. 34014	Width	0.93			B	tub x grain RNAi Bl. 34014	Width	0.91
B	tub x grain RNAi Bl. 34014	Length	3.52	1.91753		B	tub x grain RNAi Bl. 34014	Length	3.74	2.2003
B	tub x grain RNAi Bl. 34014	Width	1.02			B	tub x grain RNAi Bl. 34014	Width	1.06
B	tub x grain RNAi Bl. 34014	Length	3.22	1.55381		B	tub x grain RNAi Bl. 34014	Length	3.4	1.44199
B	tub x grain RNAi Bl. 34014	Width	0.96			B	tub x grain RNAi Bl. 34014	Width	0.9
B	tub x grain RNAi Bl. 34014	Length	3.06	1.29779		B	tub x grain RNAi Bl. 34014	Length	3.23	1.33962
B	tub x grain RNAi Bl. 34014	Width	0.9			B	tub x grain RNAi Bl. 34014	Width	0.89
B	tub x grain RNAi Bl. 34014	Length	3.44	1.55784		B	tub x grain RNAi Bl. 34014	Length	3.65	1.83545
B	tub x grain RNAi Bl. 34014	Width	0.93			B	tub x grain RNAi Bl. 34014	Width	0.98
B	tub x grain RNAi Bl. 34014	Length	3.16	1.3402		B	tub x grain RNAi Bl. 34014	Length	3.08	1.24886
B	tub x grain RNAi Bl. 34014	Width	0.9			B	tub x grain RNAi Bl. 34014	Width	0.88
B	tub x grain RNAi Bl. 34014	Length	3.31	1.69862		B	tub x grain RNAi Bl. 34014	Length	3.23	1.22191
B	tub x grain RNAi Bl. 34014	Width	0.99			B	tub x grain RNAi Bl. 34014	Width	0.85
B	tub x grain RNAi Bl. 34014	Length	3.17	1.43557		B	tub x grain RNAi Bl. 34014	Length	3.05	1.15382
B	tub x grain RNAi Bl. 34014	Width	0.93			B	tub x grain RNAi Bl. 34014	Width	0.85
ID	Type	Param. 1	Value 1			ID	Type	Param. 1	Value 1
C	tub x grain RNAi Bl. 34014	Length	3.72	2.23002		C	tub x grain RNAi Bl. 34014	Length	3.12	1.26508
C	tub x grain RNAi Bl. 34014	Width	1.07			C	tub x grain RNAi Bl. 34014	Width	0.88
C	tub x grain RNAi Bl. 34014	Length	3.59	2.23329		C	tub x grain RNAi Bl. 34014	Length	3.21	1.39183
C	tub x grain RNAi Bl. 34014	Width	1.09			C	tub x grain RNAi Bl. 34014	Width	0.91
C	tub x grain RNAi Bl. 34014	Length	3.15	1.36582		C	tub x grain RNAi Bl. 34014	Length	3.73	1.87568
C	tub x grain RNAi Bl. 34014	Width	0.91			C	tub x grain RNAi Bl. 34014	Width	0.98
C	tub x grain RNAi Bl. 34014	Length	3.31	1.83866		C	tub x grain RNAi Bl. 34014	Length	3.65	2.02752
C	tub x grain RNAi Bl. 34014	Width	1.03			C	tub x grain RNAi Bl. 34014	Width	1.03
C	tub x grain RNAi Bl. 34014	Length	3.44	1.76534		C	tub x grain RNAi Bl. 34014	Length	3.65	2.10703
C	tub x grain RNAi Bl. 34014	Width	0.99			C	tub x grain RNAi Bl. 34014	Width	1.05
C	tub x grain RNAi Bl. 34014	Length	3.11	1.4084		C	tub x grain RNAi Bl. 34014	Length	3.15	1.30644
C	tub x grain RNAi Bl. 34014	Width	0.93			C	tub x grain RNAi Bl. 34014	Width	0.89
C	tub x grain RNAi Bl. 34014	Length	3.21	1.18594		C	tub x grain RNAi Bl. 34014	Length	3.12	1.26508
C	tub x grain RNAi Bl. 34014	Width	0.84			C	tub x grain RNAi Bl. 34014	Width	0.88
C	tub x grain RNAi Bl. 34014	Length	3.13	1.2121		C	tub x grain RNAi Bl. 34014	Length	3	1.0306
C	tub x grain RNAi Bl. 34014	Width	0.86			C	tub x grain RNAi Bl. 34014	Width	0.81
C	tub x grain RNAi Bl. 34014	Length	3.75	2.24801		C	tub x grain RNAi Bl. 34014	Length	3.5	1.79613
C	tub x grain RNAi Bl. 34014	Width	1.07			C	tub x grain RNAi Bl. 34014	Width	0.99
C	tub x grain RNAi Bl. 34014	Length	3.12	1.07182		C	tub x grain RNAi Bl. 34014	Length	3.14	1.36148
C	tub x grain RNAi Bl. 34014	Width	0.81			C	tub x grain RNAi Bl. 34014	Width	0.91
D	tub x grain RNAi Bl. 34014	Length	3.26	1.57311		D	tub x grain RNAi Bl. 34014	Length	3.3	1.27794
D	tub x grain RNAi Bl. 34014	Width	0.96			D	tub x grain RNAi Bl. 34014	Width	0.86
D	tub x grain RNAi Bl. 34014	Length	3.46	1.50023		D	tub x grain RNAi Bl. 34014	Length	3.53	1.5644
D	tub x grain RNAi Bl. 34014	Width	0.91			D	tub x grain RNAi Bl. 34014	Width	0.92
D	tub x grain RNAi Bl. 34014	Length	3.37	1.59249		D	tub x grain RNAi Bl. 34014	Length	3.24	1.19702
D	tub x grain RNAi Bl. 34014	Width	0.95			D	tub x grain RNAi Bl. 34014	Width	0.84
D	tub x grain RNAi Bl. 34014	Length	3.21	1.27216		D	tub x grain RNAi Bl. 34014	Length	3.6	1.81031
D	tub x grain RNAi Bl. 34014	Width	0.87			D	tub x grain RNAi Bl. 34014	Width	0.98
D	tub x grain RNAi Bl. 34014	Length	3.34	1.4482		D	tub x grain RNAi Bl. 34014	Length	3.29	1.65442
D	tub x grain RNAi Bl. 34014	Width	0.91			D	tub x grain RNAi Bl. 34014	Width	0.98
D	tub x grain RNAi Bl. 34014	Length	3.15	1.21985		D	tub x grain RNAi Bl. 34014	Length	3.6	1.6303
D	tub x grain RNAi Bl. 34014	Width	0.86			D	tub x grain RNAi Bl. 34014	Width	0.93
D	tub x grain RNAi Bl. 34014	Length	3.26	1.35206		D	tub x grain RNAi Bl. 34014	Length	3.34	1.41654
D	tub x grain RNAi Bl. 34014	Width	0.89			D	tub x grain RNAi Bl. 34014	Width	0.9
D	tub x grain RNAi Bl. 34014	Length	3.23	1.65757		D	tub x grain RNAi Bl. 34014	Length	3.18	1.34869
D	tub x grain RNAi Bl. 34014	Width	0.99			D	tub x grain RNAi Bl. 34014	Width	0.9
D	tub x grain RNAi Bl. 34014	Length	3.26	1.63934		D	tub x grain RNAi Bl. 34014	Length	3.23	1.25083
D	tub x grain RNAi Bl. 34014	Width	0.98			D	tub x grain RNAi Bl. 34014	Width	0.86
D	tub x grain RNAi Bl. 34014	Length	3.08	1.16516		D	tub x grain RNAi Bl. 34014	Length	3.51	1.72922
D	tub x grain RNAi Bl. 34014	Width	0.85			D	tub x grain RNAi Bl. 34014	Width	0.97
LSD						HSD
ID	Genotype		mm	Volume			Genotype		mm	Volume
A	tub x grain RNAi Bl. 33746	Length	3.08	1.24886		A	tub x grain RNAi Bl. 33746	Length	3.12	1.15269
A	tub x grain RNAi Bl. 33746	Width	0.88			A	tub x grain RNAi Bl. 33746	Width	0.84
A	tub x grain RNAi Bl. 33746	Length	3.21	1.61419		A	tub x grain RNAi Bl. 33746	Length	3.1	1.20049
A	tub x grain RNAi Bl. 33746	Width	0.98			A	tub x grain RNAi Bl. 33746	Width	0.86
A	tub x grain RNAi Bl. 33746	Length	3.23	1.75955		A	tub x grain RNAi Bl. 33746	Length	3.42	1.48289
A	tub x grain RNAi Bl. 33746	Width	1.02			A	tub x grain RNAi Bl. 33746	Width	0.91
A	tub x grain RNAi Bl. 33746	Length	3.1	1.62316		A	tub x grain RNAi Bl. 33746	Length	3.1	1.2857
A	tub x grain RNAi Bl. 33746	Width	1			A	tub x grain RNAi Bl. 33746	Width	0.89
A	tub x grain RNAi Bl. 33746	Length	3.15	1.61651		A	tub x grain RNAi Bl. 33746	Length	3.2	1.48049
A	tub x grain RNAi Bl. 33746	Width	0.99			A	tub x grain RNAi Bl. 33746	Width	0.94
A	tub x grain RNAi Bl. 33746	Length	3.14	1.6441		A	tub x grain RNAi Bl. 33746	Length	2.64	0.862694
A	tub x grain RNAi Bl. 33746	Width	1			A	tub x grain RNAi Bl. 33746	Width	0.79
A	tub x grain RNAi Bl. 33746	Length	3.25	1.63431		A	tub x grain RNAi Bl. 33746	Length	3.35	1.65039
A	tub x grain RNAi Bl. 33746	Width	0.98			A	tub x grain RNAi Bl. 33746	Width	0.97
A	tub x grain RNAi Bl. 33746	Length	3.03	1.55493		A	tub x grain RNAi Bl. 33746	Length	3.04	1.28931
A	tub x grain RNAi Bl. 33746	Width	0.99			A	tub x grain RNAi Bl. 33746	Width	0.9
A	tub x grain RNAi Bl. 33746	Length	2.92	1.40904		A	tub x grain RNAi Bl. 33746	Length	3.36	1.65532
A	tub x grain RNAi Bl. 33746	Width	0.96			A	tub x grain RNAi Bl. 33746	Width	0.97
A	tub x grain RNAi Bl. 33746	Length	3.62	2.21083		A	tub x grain RNAi Bl. 33746	Length	2.9	1.20275
A	tub x grain RNAi Bl. 33746	Width	1.08			A	tub x grain RNAi Bl. 33746	Width	0.89
B	tub x grain RNAi Bl. 33746	Length	2.91	1.02452		B	tub x grain RNAi Bl. 33746	Length	3.1	1.25697
B	tub x grain RNAi Bl. 33746	Width	0.82			B	tub x grain RNAi Bl. 33746	Width	0.88
B	tub x grain RNAi Bl. 33746	Length	3.07	1.54379		B	tub x grain RNAi Bl. 33746	Length	2.72	0.957624
B	tub x grain RNAi Bl. 33746	Width	0.98			B	tub x grain RNAi Bl. 33746	Width	0.82
B	tub x grain RNAi Bl. 33746	Length	3.1	1.4649		B	tub x grain RNAi Bl. 33746	Length	3.12	1.32324
B	tub x grain RNAi Bl. 33746	Width	0.95			B	tub x grain RNAi Bl. 33746	Width	0.9
B	tub x grain RNAi Bl. 33746	Length	3.26	1.63934		B	tub x grain RNAi Bl. 33746	Length	3.51	1.83783
B	tub x grain RNAi Bl. 33746	Width	0.98			B	tub x grain RNAi Bl. 33746	Width	1
B	tub x grain RNAi Bl. 33746	Length	3.09	1.58572		B	tub x grain RNAi Bl. 33746	Length	3.07	1.33113
B	tub x grain RNAi Bl. 33746	Width	0.99			B	tub x grain RNAi Bl. 33746	Width	0.91
B	tub x grain RNAi Bl. 33746	Length	3.12	1.94091		B	tub x grain RNAi Bl. 33746	Length	3.07	1.24481
B	tub x grain RNAi Bl. 33746	Width	1.09			B	tub x grain RNAi Bl. 33746	Width	0.88
B	tub x grain RNAi Bl. 33746	Length	3.1	1.37384		B	tub x grain RNAi Bl. 33746	Length	3.14	1.36148
B	tub x grain RNAi Bl. 33746	Width	0.92			B	tub x grain RNAi Bl. 33746	Width	0.91
B	tub x grain RNAi Bl. 33746	Length	3.3	1.55941		B	tub x grain RNAi Bl. 33746	Length	3.17	1.25631
B	tub x grain RNAi Bl. 33746	Width	0.95			B	tub x grain RNAi Bl. 33746	Width	0.87
B	tub x grain RNAi Bl. 33746	Length	3	1.50859		B	tub x grain RNAi Bl. 33746	Length	2.98	1.32066
B	tub x grain RNAi Bl. 33746	Width	0.98			B	tub x grain RNAi Bl. 33746	Width	0.92
B	tub x grain RNAi Bl. 33746	Length	2.96	1.84138		B	tub x grain RNAi Bl. 33746	Length	3.03	1.43182
B	tub x grain RNAi Bl. 33746	Width	1.09			B	tub x grain RNAi Bl. 33746	Width	0.95
C	tub x grain RNAi Bl. 33746	Length	3.14	1.4838		C	tub x grain RNAi Bl. 33746	Length	3.48	1.71444
C	tub x grain RNAi Bl. 33746	Width	0.95			C	tub x grain RNAi Bl. 33746	Width	0.97
C	tub x grain RNAi Bl. 33746	Length	3.59	1.95566		C	tub x grain RNAi Bl. 33746	Length	2.88	0.965097
C	tub x grain RNAi Bl. 33746	Width	1.02			C	tub x grain RNAi Bl. 33746	Width	0.8
C	tub x grain RNAi Bl. 33746	Length	3.22	1.5216		C	tub x grain RNAi Bl. 33746	Length	3.17	1.14344
C	tub x grain RNAi Bl. 33746	Width	0.95			C	tub x grain RNAi Bl. 33746	Width	0.83
C	tub x grain RNAi Bl. 33746	Length	3.38	1.43351		C	tub x grain RNAi Bl. 33746	Length	3.11	1.17651
C	tub x grain RNAi Bl. 33746	Width	0.9			C	tub x grain RNAi Bl. 33746	Width	0.85
C	tub x grain RNAi Bl. 33746	Length	3.19	1.44463		C	tub x grain RNAi Bl. 33746	Length	3	1.08212
C	tub x grain RNAi Bl. 33746	Width	0.93			C	tub x grain RNAi Bl. 33746	Width	0.83
C	tub x grain RNAi Bl. 33746	Length	3.53	1.7034		C	tub x grain RNAi Bl. 33746	Length	3.38	1.46554
C	tub x grain RNAi Bl. 33746	Width	0.96			C	tub x grain RNAi Bl. 33746	Width	0.91
C	tub x grain RNAi Bl. 33746	Length	3.23	1.4005		C	tub x grain RNAi Bl. 33746	Length	3.09	1.28155
C	tub x grain RNAi Bl. 33746	Width	0.91			C	tub x grain RNAi Bl. 33746	Width	0.89
C	tub x grain RNAi Bl. 33746	Length	3.37	2.02021		C	tub x grain RNAi Bl. 33746	Length	3.26	1.23326
C	tub x grain RNAi Bl. 33746	Width	1.07			C	tub x grain RNAi Bl. 33746	Width	0.85
C	tub x grain RNAi Bl. 33746	Length	3.11	1.56391		C	tub x grain RNAi Bl. 33746	Length	2.91	1.2069
C	tub x grain RNAi Bl. 33746	Width	0.98			C	tub x grain RNAi Bl. 33746	Width	0.89
C	tub x grain RNAi Bl. 33746	Length	3.19	1.772		C	tub x grain RNAi Bl. 33746	Length	3.54	1.92842
C	tub x grain RNAi Bl. 33746	Width	1.03			C	tub x grain RNAi Bl. 33746	Width	1.02
AVERAGE Pupal Volume	control	grn RNAi Bl.33746
LSD	1.58594	1.60324
HSD	1.60211	1.32606
STDEV	ctrl	grn RNAi Bl.33746
LSD	0.319261	0.235629
HSD	0.247969	0.247093

## Sheet: FigS2C
Gene	Sample	Replicate 1	Replicate 2	Replicate 3	Average	STDE
CDK7	Tub>Gal4 ctrl LSD	26.92	26.94	26.59	26.8167	0.196554
CDK7	Tub>Gal4 ctrl LSD	27.19	26.89	26.9	26.9933	0.170392
CDK7	Tub>Gal4 ctrl LSD	27.41	27.26	27.03	27.2333	0.191398
CDK7	Tub>Gal4 ctrl HSD	27.32	27.43	27.44	27.3967	0.0665833
CDK7	Tub>Gal4 ctrl HSD	27.31	27.59	27.27	27.39	0.174356
CDK7	Tub>Gal4 ctrl HSD	27.2	27.07	27.36	27.21	0.145258
CDK7	Tub>grn RNAi #2 LSD	27.57	27.59	27.13	27.43	0.26
CDK7	Tub>grn RNAi #2 LSD	27.31	26.93	27.11	27.1167	0.190088
CDK7	Tub>grn RNAi #2 LSD	27.25	26.97	26.69	26.97	0.28
CDK7	Tub>grn RNAi #2 HSD	27.72	27.83	27.99	27.8467	0.135769
CDK7	Tub>grn RNAi #2 HSD	27.54	27.56	27.94	27.68	0.225389
CDK7	Tub>grn RNAi #2 HSD	27.51	27.48	27.38	27.4567	0.0680686
CDK7	Tub>grn RNAi #1 LSD	27.36	27.35	27.37	27.36	0.01
CDK7	Tub>grn RNAi #1 LSD	27.16	27.35	27.22	27.2433	0.0971253
CDK7	Tub>grn RNAi #1 LSD	27.66	27.68	27.58	27.64	0.052915
CDK7	Tub>grn RNAi #1 HSD	27.82	27.64	27.67	27.71	0.0964365
CDK7	Tub>grn RNAi #1 HSD	27.7	27.46	27.95	27.7033	0.245017
CDK7	Tub>grn RNAi #1 HSD	27.53	27.29	27.46	27.4267	0.123423
CDK7	grn RNAi ctrl LSD	26.78	26.8	26.82	26.8	0.02
CDK7	grn RNAi ctrl LSD	27.23	27.43	26.86	27.1733	0.289194
CDK7	grn RNAi ctrl LSD	26.99	27.3	27	27.0967	0.176163
CDK7	grn RNAi ctrl HSD	27.15	27.33	26.95	27.1433	0.190088
CDK7	grn RNAi ctrl HSD	26.43	26.6	26.41	26.48	0.104403
CDK7	grn RNAi ctrl HSD	26.3	26.52	26.42	26.4133	0.110151
Gene	Sample	Replicate 1	Replicate 2	Replicate 3	Average	STDE	dCT gene-CDK7	dCT STDE	ddCT	ddCT-STDE	ddCT+STDE	Fold Change -	Fold Change +	Average	Average replicates	STDE Replicates			AVERAGE	LSD	HSD
grain	Tub>Gal4 ctrl LSD	28.81	28.79	29.16	28.92	0.208087	2.10333	0.28624	0	-0.28624	0.28624	1.21946	0.820036	1.01975	1.02375	0.00948419			Tub>Gal4 ctrl LSD	#REF!	#REF!
grain	Tub>Gal4 ctrl LSD	28.45	28.86	29.12	28.81	0.337787	1.81667	0.37833	0	-0.37833	0.37833	1.29984	0.769328	1.03458					Tub>grn RNAi #1	0.451952	0.560988
grain	Tub>Gal4 ctrl LSD	29.62	29.27	29.35	29.4133	0.183394	2.18	0.265079	0	-0.265079	0.265079	1.2017	0.832153	1.01693					Tub>grn RNAi #2	0.597518	0.648888
grain	Tub>Gal4 ctrl HSD	29.37	29.53	29.31	29.4033	0.113725	2.00667	0.131783	-0.0966667	-0.228449	0.035116	1.17158	0.975953	1.07376	1.26964	0.18377			grn RNAi ctrl	1.11056	1.55537
grain	Tub>Gal4 ctrl HSD	28.97	28.9	28.68	28.85	0.151327	1.46	0.230868	-0.356667	-0.587535	-0.125799	1.50268	1.09111	1.29689
grain	Tub>Gal4 ctrl HSD	28.85	28.86	28.91	28.8733	0.0321455	1.66333	0.148773	-0.516667	-0.665439	-0.367894	1.58605	1.29047	1.43826					STDEV	LSD	HSD
grain	Tub>grn RNAi #2 LSD	30.16	30.27	30.07	30.1667	0.100167	2.73667	0.278628	0.633333	0.354706	0.911961	0.782029	0.531462	0.656746	0.597518	0.189422			Tub>Gal4 ctrl LSD	0.00948419	0.18377
grain	Tub>grn RNAi #2 LSD	30.64	29.91	30.58	30.3767	0.405257	3.26	0.447623	1.44333	0.99571	1.89096	0.501489	0.269628	0.385559					Tub>grn RNAi #1	0.189422	0.0447346
grain	Tub>grn RNAi #2 LSD	29.57	29.86	29.4	29.61	0.232594	2.64	0.364005	0.46	0.0959945	0.824005	0.935627	0.564871	0.750249					Tub>grn RNAi #2	0.108451	0.227449
grain	Tub>grn RNAi #2 HSD	30.59	30.63	30.25	30.49	0.208806	2.64333	0.249065	0.54	0.290935	0.789065	0.817372	0.578719	0.698046	0.648888	0.0447346			grn RNAi ctrl	0.397592	0.371342
grain	Tub>grn RNAi #2 HSD	29.98	30	30.66	30.2133	0.386954	2.53333	0.447809	0.716667	0.268857	1.16448	0.829977	0.446126	0.638051
grain	Tub>grn RNAi #2 HSD	30.85	30.32	30.05	30.4067	0.406981	2.95	0.412634	0.77	0.357366	1.18263	0.780588	0.440546	0.610567
grain	Tub>grn RNAi #1 LSD	30.87	30.54	29.85	30.42	0.520481	3.06	0.520577	0.956667	0.43609	1.47724	0.739135	0.359174	0.549155	0.451952	0.108451
grain	Tub>grn RNAi #1 LSD	30.23	30.23	30	30.1533	0.132791	2.91	0.16452	1.09333	0.928814	1.25785	0.52529	0.418166	0.471728
grain	Tub>grn RNAi #1 LSD	30.27	30.84	30.75	30.62	0.306431	3.80333	0.364051	1.62333	1.25928	1.98738	0.417752	0.252196	0.334974
grain	Tub>grn RNAi #1 HSD	30.15	30.51	30.3	30.32	0.180831	3.32667	0.248462	1.22333	0.974871	1.4718	0.508785	0.360533	0.434659	0.560988	0.227449
grain	Tub>grn RNAi #1 HSD	30.02	30.69	30.3	30.3367	0.336502	3.10333	0.387126	1.28667	0.899541	1.67379	0.536057	0.313428	0.424743
grain	Tub>grn RNAi #1 HSD	29.73	30.17	29.74	29.88	0.251197	2.48333	0.259872	0.303333	0.0434616	0.563205	0.970324	0.676797	0.82356
grain	grn RNAi ctrl LSD	29.43	29.06	29.03	29.1733	0.222785	1.49333	0.316912	-0.61	-0.926912	-0.293088	1.9012	1.22526	1.56323	1.11056	0.397592
grain	grn RNAi ctrl LSD	29.44	29.68	29.59	29.57	0.121244	2.11333	0.139044	0.296667	0.157622	0.435711	0.896501	0.739329	0.817915
grain	grn RNAi ctrl LSD	29.48	29.62	29.76	29.62	0.14	2.26	0.140357	0.08	-0.0603567	0.220357	1.04272	0.858353	0.950538
grain	grn RNAi ctrl HSD	29.17	28.98	29.4	29.1833	0.210317	1.94	0.231661	-0.163333	-0.394994	0.0683273	1.31494	0.953743	1.13434	1.55537	0.371342
grain	grn RNAi ctrl HSD	28.1	28.41	28.43	28.3133	0.185023	1.07	0.208966	-0.746667	-0.955632	-0.537701	1.93943	1.45166	1.69554
grain	grn RNAi ctrl HSD	28.44	28.59	28.63	28.5533	0.100167	1.31	0.139523	-0.87	-1.00952	-0.730477	2.01325	1.65919	1.83622

[truncated: 2 more sheets: FigS2D-E, FigS7A]
